# Supplementary material for: Synthetic Lethality-based Identification of Targets for Anticancer Drugs in the Human Signaling Network
Source: Sci Rep. 2018 May 31;8:8440. doi: 10.1038/s41598-018-26783-w (PMC5981615; doi:10.1038/s41598-018-26783-w)
Supplement: Supplementary file 1 — Dataset 1 [file 41598_2018_26783_MOESM1_ESM.xlsx]

## Sheet: Sheet1
Supplementary Table S1 The validation of anticancer drug targets in SynLethDB database.
CancerGeneSymbol	CancerGeneID	NonCancerGeneSymbol	NonCancerGeneID	PubmedID	Evidence	Species Disease	Score
EGFR	1956	PRKCZ	5590	20858866	Synlethality	Human cancer	0.855
TP53	7157	WEE1	7465	14726685;24927813;24381593	Synlethality;Text Mining	Human HeLa cells;tumors;Serous uterine endometrial carcinomas_D009369;D016889;Serous uterine endometrial carcinomas_D016889	0.836875
TP53	7157	PLK1	5347	19225112;23948487;16652354	Synlethality;Text Mining	Human colorectal cancer;cancer;temperature-sensitive lung cancer_D009369;D008175	0.8325
MYC	4609	CDK1	983	24444383;25564254;22430491	Text Mining;Synlethality	breast cancer_D001943;Human triple-negative breast cancer	0.8325
MYC	4609	CDK2	1017	24444383;22430491	Text Mining;Synlethality	breast cancer_D001943;Human triple-negative breast cancer	0.8325
TP53	7157	E2F1	1869	20675184;17616632	Text Mining	cancer_D009369	0.56
MYC	4609	IGF1	3479	22157079	GenomeRNAi	HMEC	0.557
MYC	4609	PRKAB1	5564	22157079	GenomeRNAi	HMEC	0.548
EGFR	1956	IGF1	3479	3965078	Decipher	A549,PC3,MDA468	0.53
CDK4	1019	IGF1	3479	3965078	Decipher	A549,PC3,MDA468	0.527
BCL2	596	PLK1	5347	26024389	Text Mining	cancer_D009369	0.4305
AKT1	207	PPARA	5465	21144036	Text Mining	hepatocellular carcinoma_D006528	0.304
AKT1	207	CASP3	836	23555162;23566222;22695120;21144036	Text Mining	esophageal cancer;castration-resistant prostate cancer;oral cancer;gingival cancer;hepatocellular ca;gingival cancer_D009062;D005891	0.273125
TP53	7157	CASP3	836	25261849;18202802;23470565;22695120	Text Mining	MDA-MB-231 breast cancer;hepatocellular carcinoma;small-cell lung cancer;oral cancer;gingival cancer	0.273125
MYC	4609	XIAP	331	21543344	Text Mining	adenocarcinoma;Lung cancer_D000230;D008175	0.1775
EGFR	1956	HGF	3082	24618813	Text Mining	ALK-dependent cancers_D009369	0.1775
BCL2	596	FGF2	2247	18327707	Text Mining	breast carcinoma_D058922	0.1775
APC	324	NFKB1	4790	16326109	Text Mining	colorectal cancer_D015179	0.1775
BAX	581	NFKB1	4790	16326109	Text Mining	colorectal cancer_D015179	0.1775
MYC	4609	NFKB1	4790	16326109	Text Mining	colorectal cancer_D015179	0.1775
CASP8	841	TNF	7124	23212831	Text Mining	hepatocellular carcinoma_D006528	0.1775
CHUK	1147	NFKB1	4790	19782705	Text Mining	ovarian cancer_D010051	0.1775
AKT1	207	XIAP	331	23684925	Text Mining	rhabdomyosarcoma_D012208	0.1775
MAPK1	5594	XIAP	331	23684925	Text Mining	rhabdomyosarcoma_D012208	0.1775
BCL2	596	CASP3	836	23470565;23402310	Text Mining	small-cell lung cancer;breast cancer_D055752;D001943	0.1775
TP53	7157	CDK2	1017	16603719;19525400;23115424	Text Mining	cancer;Neuroblastomas_D009369;D009447;tumors_D009369	0.1775
MYC	4609	FGF2	2247	18327707	Text Mining	breast carcinoma_D058922	0.1775
TP53	7157	CDK1	983	16603719	Text Mining	cancer_D009369	0.1775
MYC	4609	IL6	3569	21143913	Text Mining	cancer_D009369	0.1775
JUN	3725	CASP3	836	23566222	Text Mining	castration-resistant prostate cancer_D011471	0.1775
MAPK1	5594	CASP3	836	23566222	Text Mining	castration-resistant prostate cancer_D011471	0.1775
MAPK8	5599	CASP3	836	23566222	Text Mining	castration-resistant prostate cancer_D011471	0.1775
TP53	7157	NFKB1	4790	16326109	Text Mining	colorectal cancer_D015179	0.1775
TP53	7157	PTGS2	5743	16326109	Text Mining	colorectal cancer_D015179	0.1775
TP53	7157	ITGB1	3688	21499307	Text Mining	hepatocellular carcinoma_D006528	0.1775
