# Supplementary material for: Synthetic Lethality-based Identification of Targets for Anticancer Drugs in the Human Signaling Network
Source: Sci Rep. 2018 May 31;8:8440. doi: 10.1038/s41598-018-26783-w (PMC5981615; doi:10.1038/s41598-018-26783-w)
Supplement: Supplementary file 2 — Dataset 2 [file 41598_2018_26783_MOESM2_ESM.xlsx]

## Sheet: Sheet1
Supplementary Table S2 The validation of anticancer drug targets with known drug sensitivity data. Smaller IC50 value indicates higher drug sensitivity.
Cell Line	Cancer-type	Cancer Gene	Drug	Target	IC_50
8-MG-BA	glioma	RB1	CGP-60474	CDK1	-2.886
8-MG-BA	glioma	TP53	CGP-60474	CDK1	-2.886
A101D	malignant_melanoma	BRAF	CGP-60474	CDK1	-3.881
A101D	malignant_melanoma	CDKN2A	CGP-60474	CDK1	-3.881
A101D	malignant_melanoma	PTEN	CGP-60474	CDK1	-3.881
A253	other	CCND1	CGP-60474	CDK1	-2.896
A253	other	CDKN2A	CGP-60474	CDK1	-2.896
A253	other	TP53	CGP-60474	CDK1	-2.896
A388	other	EGFR	CGP-60474	CDK1	-2.998
A388	other	PIK3CA	CGP-60474	CDK1	-2.998
A388	other	SMAD4	CGP-60474	CDK1	-2.998
A388	other	TP53	CGP-60474	CDK1	-2.998
A3-KAW	stomach	CDKN2A	CGP-60474	CDK1	-3.918
A498	Renal other	CDKN2A	CGP-60474	CDK1	-0.9588
A498	Renal other	VHL	CGP-60474	CDK1	-0.9588
A704	Renal cell carcinoma	VHL	CGP-60474	CDK1	-0.4675
ACN	neuroblastoma	BRAF	CGP-60474	CDK1	-2.067
ACN	neuroblastoma	PTEN	CGP-60474	CDK1	-2.067
ACN	neuroblastoma	TP53	CGP-60474	CDK1	-2.067
ALL-PO	lymphoblastic leukemia	TP53	CGP-60474	CDK1	-2.485
ARH-77	Myeloma	TP53	CGP-60474	CDK1	-2.484
ATN-1	lymphoblastic T cell leukaemia	NOTCH1	CGP-60474	CDK1	-2.767
BB30-HNC	upper_aerodigestive_tract	SMAD4	CGP-60474	CDK1	-2.936
BB30-HNC	upper_aerodigestive_tract	TP53	CGP-60474	CDK1	-2.936
BB49-HNC	upper_aerodigestive_tract	CDKN2A	CGP-60474	CDK1	-2.347
BB49-HNC	upper_aerodigestive_tract	HRAS	CGP-60474	CDK1	-2.347
BB65-RCC	Renal cell carcinoma	TP53	CGP-60474	CDK1	-2.792
BB65-RCC	Renal cell carcinoma	VHL	CGP-60474	CDK1	-2.792
BE-13	lymphoblastic leukemia	NOTCH1	CGP-60474	CDK1	-2.566
BE-13	lymphoblastic leukemia	TP53	CGP-60474	CDK1	-2.566
BE-13	lymphoblastic leukemia	TSC1	CGP-60474	CDK1	-2.566
Becker	glioma	CDKN2A	CGP-60474	CDK1	-3.023
Becker	glioma	CDKN2C	CGP-60474	CDK1	-3.023
Becker	glioma	TP53	CGP-60474	CDK1	-3.023
BL-41	Burkitt lymphoma	TP53	CGP-60474	CDK1	-3.175
BL-70	Burkitt lymphoma	TP53	CGP-60474	CDK1	-3.821
BV-173	CML	CDKN2A	CGP-60474	CDK1	-1.921
C2BBe1	large_intestine	APC	CGP-60474	CDK1	-0.343
C2BBe1	large_intestine	TP53	CGP-60474	CDK1	-0.343
CGTH-W-1	thyroid	CDKN2A	CGP-60474	CDK1	-2.553
CGTH-W-1	thyroid	KDR	CGP-60474	CDK1	-2.553
CGTH-W-1	thyroid	KIT	CGP-60474	CDK1	-2.553
CGTH-W-1	thyroid	PDGFRA	CGP-60474	CDK1	-2.553
CGTH-W-1	thyroid	TP53	CGP-60474	CDK1	-2.553
COLO-320-HSR	large_intestine	APC	CGP-60474	CDK1	-0.3219
COLO-320-HSR	large_intestine	MYC	CGP-60474	CDK1	-0.3219
COLO-320-HSR	large_intestine	TP53	CGP-60474	CDK1	-0.3219
COLO-668	lung: small_cell_carcinoma	KRAS	CGP-60474	CDK1	-1.34
COLO-668	lung: small_cell_carcinoma	TP53	CGP-60474	CDK1	-1.34
COLO-800	malignant_melanoma	BRAF	CGP-60474	CDK1	-0.1395
COLO-800	malignant_melanoma	CDKN2A	CGP-60474	CDK1	-0.1395
COLO-800	malignant_melanoma	TP53	CGP-60474	CDK1	-0.1395
COLO-824	breast	RB1	CGP-60474	CDK1	-1.055
CP67-MEL	malignant_melanoma	BRAF	CGP-60474	CDK1	-2.938
CP67-MEL	malignant_melanoma	CDKN2A	CGP-60474	CDK1	-2.938
CP67-MEL	malignant_melanoma	PTEN	CGP-60474	CDK1	-2.938
CTV-1	AML	CDKN2A	CGP-60474	CDK1	-2.942
CTV-1	AML	NOTCH1	CGP-60474	CDK1	-2.942
CTV-1	AML	RB1	CGP-60474	CDK1	-2.942
D-247MG	glioma	CDKN2A	CGP-60474	CDK1	-0.01766
D-247MG	glioma	EGFR	CGP-60474	CDK1	-0.01766
D-247MG	glioma	MET	CGP-60474	CDK1	-0.01766
D-247MG	glioma	PTEN	CGP-60474	CDK1	-0.01766
D-336MG	glioma	CDKN2A	CGP-60474	CDK1	-2.259
D-336MG	glioma	PTEN	CGP-60474	CDK1	-2.259
D-336MG	glioma	RB1	CGP-60474	CDK1	-2.259
D-336MG	glioma	TP53	CGP-60474	CDK1	-2.259
Daudi	Burkitt lymphoma	CTNNB1	CGP-60474	CDK1	-2.804
Daudi	Burkitt lymphoma	TP53	CGP-60474	CDK1	-2.804
DEL	lymphoid_neoplasm other	TP53	CGP-60474	CDK1	-3.648
DG-75	Burkitt lymphoma	TP53	CGP-60474	CDK1	-2.196
DMS-79	lung: small_cell_carcinoma	RB1	CGP-60474	CDK1	-0.876
DMS-79	lung: small_cell_carcinoma	TP53	CGP-60474	CDK1	-0.876
DOHH-2	B cell lymphoma	CDKN2A	CGP-60474	CDK1	-3.175
DU-4475	breast	APC	CGP-60474	CDK1	-0.1818
DU-4475	breast	BRAF	CGP-60474	CDK1	-0.1818
DU-4475	breast	MAP2K4	CGP-60474	CDK1	-0.1818
DU-4475	breast	RB1	CGP-60474	CDK1	-0.1818
EM-2	CML	CDKN2A	CGP-60474	CDK1	-1.745
EM-2	CML	TP53	CGP-60474	CDK1	-1.745
ES3	Ewings sarcoma	TP53	CGP-60474	CDK1	-0.0579
ES4	Ewings sarcoma	CDKN2A	CGP-60474	CDK1	-3.362
ES6	Ewings sarcoma	TP53	CGP-60474	CDK1	-4.759
ES7	Ewings sarcoma	TP53	CGP-60474	CDK1	-0.09438
ES8	Ewings sarcoma	CDKN2A	CGP-60474	CDK1	-0.881
ES8	Ewings sarcoma	PTEN	CGP-60474	CDK1	-0.881
ES8	Ewings sarcoma	TP53	CGP-60474	CDK1	-0.881
ETK-1	biliary_tract	CDKN2A	CGP-60474	CDK1	-4.181
ETK-1	biliary_tract	FGFR3	CGP-60474	CDK1	-4.181
ETK-1	biliary_tract	TP53	CGP-60474	CDK1	-4.181
EVSA-T	breast	CDH1	CGP-60474	CDK1	-1.998
EVSA-T	breast	GNAS	CGP-60474	CDK1	-1.998
EVSA-T	breast	PTEN	CGP-60474	CDK1	-1.998
EVSA-T	breast	TP53	CGP-60474	CDK1	-1.998
EW-1	Ewings sarcoma	CDKN2A	CGP-60474	CDK1	-3.089
EW-1	Ewings sarcoma	MYC	CGP-60474	CDK1	-3.089
EW-1	Ewings sarcoma	TP53	CGP-60474	CDK1	-3.089
EW-16	Ewings sarcoma	CDKN2A	CGP-60474	CDK1	-3.415
EW-16	Ewings sarcoma	TP53	CGP-60474	CDK1	-3.415
GB-1	glioma	CDKN2A	CGP-60474	CDK1	-3.277
GB-1	glioma	TP53	CGP-60474	CDK1	-3.277
GI-1	glioma	PIK3R1	CGP-60474	CDK1	-2.531
GI-1	glioma	RB1	CGP-60474	CDK1	-2.531
GI-1	glioma	TP53	CGP-60474	CDK1	-2.531
GR-ST	lymphoblastic leukemia	RB1	CGP-60474	CDK1	-1.754
GR-ST	lymphoblastic leukemia	TP53	CGP-60474	CDK1	-1.754
GT3TKB	stomach	NF1	CGP-60474	CDK1	-2.855
GT3TKB	stomach	NF2	CGP-60474	CDK1	-2.855
GT3TKB	stomach	TP53	CGP-60474	CDK1	-2.855
HAL-01	lymphoblastic leukemia	CDKN2A	CGP-60474	CDK1	-1.504
HAL-01	lymphoblastic leukemia	NRAS	CGP-60474	CDK1	-1.504
HCC1599	breast	AKT2	CGP-60474	CDK1	-3.132
HCC1599	breast	TP53	CGP-60474	CDK1	-3.132
HCC2157	breast	TP53	CGP-60474	CDK1	-1.715
HCC2218	breast	CDH1	CGP-60474	CDK1	-0.4121
HCC2218	breast	ERBB2	CGP-60474	CDK1	-0.4121
HCC2218	breast	TP53	CGP-60474	CDK1	-0.4121
HCE-4	oesophagus	CCND1	CGP-60474	CDK1	-0.8039
HCE-4	oesophagus	TP53	CGP-60474	CDK1	-0.8039
HD-MY-Z	Hodgkin lymphoma	CDKN2A	CGP-60474	CDK1	-2.814
HD-MY-Z	Hodgkin lymphoma	NRAS	CGP-60474	CDK1	-2.814
HD-MY-Z	Hodgkin lymphoma	TP53	CGP-60474	CDK1	-2.814
HEL	AML	CDKN2A	CGP-60474	CDK1	-2.245
HEL	AML	JAK2	CGP-60474	CDK1	-2.245
HEL	AML	TP53	CGP-60474	CDK1	-2.245
HH	lymphoid_neoplasm other	TP53	CGP-60474	CDK1	-2.651
HOP-62	lung: NSCLC: adenocarcinoma	CDKN2A	CGP-60474	CDK1	-3.179
HOP-62	lung: NSCLC: adenocarcinoma	KRAS	CGP-60474	CDK1	-3.179
HOP-62	lung: NSCLC: adenocarcinoma	TP53	CGP-60474	CDK1	-3.179
HT	B cell lymphoma	PTEN	CGP-60474	CDK1	-2.628
HT	B cell lymphoma	TP53	CGP-60474	CDK1	-2.628
HT-144	malignant_melanoma	BRAF	CGP-60474	CDK1	-3.866
HT-144	malignant_melanoma	CDKN2A	CGP-60474	CDK1	-3.866
HT-144	malignant_melanoma	PTEN	CGP-60474	CDK1	-3.866
HUTU-80	other	CTNNB1	CGP-60474	CDK1	-3.792
IA-LM	lung: NSCLC: large cell	KRAS	CGP-60474	CDK1	-2.318
IST-MEL1	malignant_melanoma	BRAF	CGP-60474	CDK1	-2.222
IST-MEL1	malignant_melanoma	TP53	CGP-60474	CDK1	-2.222
IST-MES1	mesothelioma	CDKN2A	CGP-60474	CDK1	-1.99
IST-SL1	lung: small_cell_carcinoma	RB1	CGP-60474	CDK1	-2.12
IST-SL2	lung: small_cell_carcinoma	PTEN	CGP-60474	CDK1	-1.139
IST-SL2	lung: small_cell_carcinoma	RB1	CGP-60474	CDK1	-1.139
IST-SL2	lung: small_cell_carcinoma	TP53	CGP-60474	CDK1	-1.139
JiyoyeP-2003	Burkitt lymphoma	TP53	CGP-60474	CDK1	-3.438
J-RT3-T3-5	lymphoblastic T cell leukaemia	CDKN2A	CGP-60474	CDK1	-2.65
J-RT3-T3-5	lymphoblastic T cell leukaemia	PTEN	CGP-60474	CDK1	-2.65
J-RT3-T3-5	lymphoblastic T cell leukaemia	TP53	CGP-60474	CDK1	-2.65
K5	thyroid	BRAF	CGP-60474	CDK1	-3.933
K5	thyroid	CDKN2A	CGP-60474	CDK1	-3.933
K5	thyroid	PIK3CA	CGP-60474	CDK1	-3.933
K-562	CML	CDKN2A	CGP-60474	CDK1	-0.5279
K-562	CML	TP53	CGP-60474	CDK1	-0.5279
KALS-1	glioma	NF1	CGP-60474	CDK1	-3.299
KALS-1	glioma	PTEN	CGP-60474	CDK1	-3.299
KALS-1	glioma	TP53	CGP-60474	CDK1	-3.299
KARPAS-299	lymphoid_neoplasm other	TP53	CGP-60474	CDK1	-3.513
KARPAS-422	B cell lymphoma	PTEN	CGP-60474	CDK1	-2.851
KARPAS-422	B cell lymphoma	TP53	CGP-60474	CDK1	-2.851
KE-37	lymphoblastic leukemia	CDKN2A	CGP-60474	CDK1	-2.437
KE-37	lymphoblastic leukemia	NOTCH1	CGP-60474	CDK1	-2.437
KE-37	lymphoblastic leukemia	NRAS	CGP-60474	CDK1	-2.437
KE-37	lymphoblastic leukemia	PTEN	CGP-60474	CDK1	-2.437
KE-37	lymphoblastic leukemia	TP53	CGP-60474	CDK1	-2.437
KGN	ovary	CDKN2A	CGP-60474	CDK1	-4.554
KINGS-1	glioma	CDKN2A	CGP-60474	CDK1	-2.276
KINGS-1	glioma	CDKN2C	CGP-60474	CDK1	-2.276
KINGS-1	glioma	TP53	CGP-60474	CDK1	-2.276
KLE	endometrium	AKT2	CGP-60474	CDK1	-2.916
KLE	endometrium	KRAS	CGP-60474	CDK1	-2.916
KLE	endometrium	MAP2K4	CGP-60474	CDK1	-2.916
KLE	endometrium	TP53	CGP-60474	CDK1	-2.916
KM12	large_intestine	GNAS	CGP-60474	CDK1	-2.082
KM12	large_intestine	PTEN	CGP-60474	CDK1	-2.082
KM12	large_intestine	TP53	CGP-60474	CDK1	-2.082
KNS-42	glioma	TP53	CGP-60474	CDK1	-2.046
KNS-81-FD	glioma	CDKN2A	CGP-60474	CDK1	-1.058
KNS-81-FD	glioma	EGFR	CGP-60474	CDK1	-1.058
KNS-81-FD	glioma	NF2	CGP-60474	CDK1	-1.058
KNS-81-FD	glioma	PIK3R1	CGP-60474	CDK1	-1.058
KS-1	glioma	CDKN2A	CGP-60474	CDK1	-4.263
KURAMOCHI	ovary	KRAS	CGP-60474	CDK1	-2.83
KURAMOCHI	ovary	TP53	CGP-60474	CDK1	-2.83
L-363	Myeloma	NRAS	CGP-60474	CDK1	-2.384
L-363	Myeloma	PIK3CA	CGP-60474	CDK1	-2.384
L-363	Myeloma	TP53	CGP-60474	CDK1	-2.384
L-428	Hodgkin lymphoma	TP53	CGP-60474	CDK1	-2.186
LAMA-84	CML	CDKN2A	CGP-60474	CDK1	-1.432
LAMA-84	CML	TP53	CGP-60474	CDK1	-1.432
LB1047-RCC	Renal cell carcinoma	CDKN2A	CGP-60474	CDK1	-3.482
LB1047-RCC	Renal cell carcinoma	NF2	CGP-60474	CDK1	-3.482
LB373-MEL-D	malignant_melanoma	CDKN2A	CGP-60474	CDK1	-1.565
LB373-MEL-D	malignant_melanoma	NRAS	CGP-60474	CDK1	-1.565
LB771-HNC	upper_aerodigestive_tract	CDKN2A	CGP-60474	CDK1	-1.873
LB771-HNC	upper_aerodigestive_tract	PIK3CA	CGP-60474	CDK1	-1.873
LB771-HNC	upper_aerodigestive_tract	TP53	CGP-60474	CDK1	-1.873
LB831-BLC	bladder	NF2	CGP-60474	CDK1	-3.419
LB831-BLC	bladder	RB1	CGP-60474	CDK1	-3.419
LB831-BLC	bladder	TP53	CGP-60474	CDK1	-3.419
LB996-RCC	Renal cell carcinoma	CDKN2A	CGP-60474	CDK1	-3.414
LB996-RCC	Renal cell carcinoma	NF2	CGP-60474	CDK1	-3.414
LB996-RCC	Renal cell carcinoma	STK11	CGP-60474	CDK1	-3.414
LC-2-ad	lung: NSCLC: adenocarcinoma	CDKN2A	CGP-60474	CDK1	-4.096
LC-2-ad	lung: NSCLC: adenocarcinoma	MYC	CGP-60474	CDK1	-4.096
LC-2-ad	lung: NSCLC: adenocarcinoma	TP53	CGP-60474	CDK1	-4.096
LC4-1	lymphoblastic leukemia	CDKN2A	CGP-60474	CDK1	-2.64
LOUCY	lymphoblastic T cell leukaemia	TP53	CGP-60474	CDK1	-0.4884
LOXIMVI	malignant_melanoma	BRAF	CGP-60474	CDK1	-1.501
LOXIMVI	malignant_melanoma	CDKN2A	CGP-60474	CDK1	-1.501
LP-1	Myeloma	TP53	CGP-60474	CDK1	-2.953
LS-1034	large_intestine	APC	CGP-60474	CDK1	-1.278
LS-1034	large_intestine	KRAS	CGP-60474	CDK1	-1.278
LS-1034	large_intestine	TP53	CGP-60474	CDK1	-1.278
LS-123	large_intestine	APC	CGP-60474	CDK1	-2.292
LS-123	large_intestine	KRAS	CGP-60474	CDK1	-2.292
LS-123	large_intestine	SMAD4	CGP-60474	CDK1	-2.292
LS-123	large_intestine	TP53	CGP-60474	CDK1	-2.292
LS-411N	large_intestine	APC	CGP-60474	CDK1	-3.275
LS-411N	large_intestine	BRAF	CGP-60474	CDK1	-3.275
LS-411N	large_intestine	TP53	CGP-60474	CDK1	-3.275
LS-513	large_intestine	CTNNB1	CGP-60474	CDK1	-0.5977
LS-513	large_intestine	KRAS	CGP-60474	CDK1	-0.5977
LU-134-A	lung: small_cell_carcinoma	PTEN	CGP-60474	CDK1	-1.625
LU-134-A	lung: small_cell_carcinoma	RB1	CGP-60474	CDK1	-1.625
LU-134-A	lung: small_cell_carcinoma	TP53	CGP-60474	CDK1	-1.625
LU-65	lung other	CDKN2A	CGP-60474	CDK1	-2.378
LU-65	lung other	EGFR	CGP-60474	CDK1	-2.378
LU-65	lung other	KRAS	CGP-60474	CDK1	-2.378
LU-65	lung other	MYC	CGP-60474	CDK1	-2.378
LU-65	lung other	RB1	CGP-60474	CDK1	-2.378
LU-65	lung other	TP53	CGP-60474	CDK1	-2.378
LXF-289	lung: NSCLC: adenocarcinoma	CDKN2A	CGP-60474	CDK1	-1.871
LXF-289	lung: NSCLC: adenocarcinoma	CTNNB1	CGP-60474	CDK1	-1.871
LXF-289	lung: NSCLC: adenocarcinoma	KIT	CGP-60474	CDK1	-1.871
LXF-289	lung: NSCLC: adenocarcinoma	TP53	CGP-60474	CDK1	-1.871
MC116	B cell lymphoma	PTEN	CGP-60474	CDK1	-3.211
MC116	B cell lymphoma	TP53	CGP-60474	CDK1	-3.211
MC-CAR	Myeloma	HRAS	CGP-60474	CDK1	-2.185
MFH-ino	soft tissue other	CDKN2A	CGP-60474	CDK1	-2.414
MFH-ino	soft tissue other	NF2	CGP-60474	CDK1	-2.414
MFH-ino	soft tissue other	NRAS	CGP-60474	CDK1	-2.414
MHH-NB-11	neuroblastoma	NF1	CGP-60474	CDK1	-1.542
ML-2	AML	CDKN2A	CGP-60474	CDK1	-1.289
ML-2	AML	KRAS	CGP-60474	CDK1	-1.289
ML-2	AML	NOTCH1	CGP-60474	CDK1	-1.289
MLMA	hairy_cell_leukaemia	TP53	CGP-60474	CDK1	-2.556
MMAC-SF	malignant_melanoma	BRAF	CGP-60474	CDK1	-1.14
MMAC-SF	malignant_melanoma	CDK4	CGP-60474	CDK1	-1.14
MMAC-SF	malignant_melanoma	CTNNB1	CGP-60474	CDK1	-1.14
MMAC-SF	malignant_melanoma	MDM2	CGP-60474	CDK1	-1.14
MN-60	B cell leukemia	CDKN2A	CGP-60474	CDK1	-2.041
MN-60	B cell leukemia	PIK3R1	CGP-60474	CDK1	-2.041
MONO-MAC-6	AML	RB1	CGP-60474	CDK1	-0.3839
MPP-89	mesothelioma	NF2	CGP-60474	CDK1	-2.42
MS-1	lung: small_cell_carcinoma	EGFR	CGP-60474	CDK1	-1.61
MS-1	lung: small_cell_carcinoma	MYC	CGP-60474	CDK1	-1.61
MS-1	lung: small_cell_carcinoma	RB1	CGP-60474	CDK1	-1.61
MS-1	lung: small_cell_carcinoma	TP53	CGP-60474	CDK1	-1.61
MZ1-PC	pancreas	CDKN2A	CGP-60474	CDK1	-3.177
MZ1-PC	pancreas	KRAS	CGP-60474	CDK1	-3.177
MZ1-PC	pancreas	TP53	CGP-60474	CDK1	-3.177
MZ2-MEL	malignant_melanoma	CDKN2A	CGP-60474	CDK1	-2.764
MZ2-MEL	malignant_melanoma	NRAS	CGP-60474	CDK1	-2.764
NB13	neuroblastoma	TP53	CGP-60474	CDK1	-0.9624
NB14	neuroblastoma	TP53	CGP-60474	CDK1	-0.3443
NCI-H128	lung: small_cell_carcinoma	RB1	CGP-60474	CDK1	-1.281
NCI-H1355	lung: NSCLC: adenocarcinoma	KRAS	CGP-60474	CDK1	-3.714
NCI-H1355	lung: NSCLC: adenocarcinoma	STK11	CGP-60474	CDK1	-3.714
NCI-H1355	lung: NSCLC: adenocarcinoma	TP53	CGP-60474	CDK1	-3.714
NCI-H1395	lung: NSCLC: adenocarcinoma	BRAF	CGP-60474	CDK1	-1.314
NCI-H1395	lung: NSCLC: adenocarcinoma	STK11	CGP-60474	CDK1	-1.314
NCI-H1648	lung: NSCLC: adenocarcinoma	CDKN2A	CGP-60474	CDK1	-1.634
NCI-H1648	lung: NSCLC: adenocarcinoma	MET	CGP-60474	CDK1	-1.634
NCI-H1648	lung: NSCLC: adenocarcinoma	TP53	CGP-60474	CDK1	-1.634
NCI-H1650	lung: NSCLC: adenocarcinoma	CDKN2A	CGP-60474	CDK1	-0.2788
NCI-H1650	lung: NSCLC: adenocarcinoma	EGFR	CGP-60474	CDK1	-0.2788
NCI-H1650	lung: NSCLC: adenocarcinoma	TP53	CGP-60474	CDK1	-0.2788
NCI-H1694	lung: small_cell_carcinoma	TP53	CGP-60474	CDK1	-0.1472
NCI-H1770	lung: NSCLC: NOS	PTEN	CGP-60474	CDK1	-0.3523
NCI-H1770	lung: NSCLC: NOS	RB1	CGP-60474	CDK1	-0.3523
NCI-H1770	lung: NSCLC: NOS	TP53	CGP-60474	CDK1	-0.3523
NCI-H1838	lung: NSCLC: adenocarcinoma	CDKN2A	CGP-60474	CDK1	-0.239
NCI-H1838	lung: NSCLC: adenocarcinoma	EGFR	CGP-60474	CDK1	-0.239
NCI-H1838	lung: NSCLC: adenocarcinoma	TP53	CGP-60474	CDK1	-0.239
NCI-H187	lung: small_cell_carcinoma	TP53	CGP-60474	CDK1	-1.02
NCI-H2107	lung: small_cell_carcinoma	RB1	CGP-60474	CDK1	-1.998
NCI-H2126	lung: NSCLC: adenocarcinoma	CDKN2A	CGP-60474	CDK1	-0.2924
NCI-H2126	lung: NSCLC: adenocarcinoma	STK11	CGP-60474	CDK1	-0.2924
NCI-H2126	lung: NSCLC: adenocarcinoma	TP53	CGP-60474	CDK1	-0.2924
NCI-H2141	lung: small_cell_carcinoma	RB1	CGP-60474	CDK1	-2.267
NCI-H2141	lung: small_cell_carcinoma	TP53	CGP-60474	CDK1	-2.267
NCI-H2171	lung: small_cell_carcinoma	MYC	CGP-60474	CDK1	-1.365
NCI-H2171	lung: small_cell_carcinoma	PIK3R1	CGP-60474	CDK1	-1.365
NCI-H2171	lung: small_cell_carcinoma	RB1	CGP-60474	CDK1	-1.365
NCI-H2171	lung: small_cell_carcinoma	TP53	CGP-60474	CDK1	-1.365
NCI-H226	lung: NSCLC: squamous_cell_carcinoma	CDKN2A	CGP-60474	CDK1	-1.537
NCI-H23	lung: NSCLC: NOS	CCND1	CGP-60474	CDK1	-1.401
NCI-H23	lung: NSCLC: NOS	KRAS	CGP-60474	CDK1	-1.401
NCI-H23	lung: NSCLC: NOS	MYC	CGP-60474	CDK1	-1.401
NCI-H23	lung: NSCLC: NOS	STK11	CGP-60474	CDK1	-1.401
NCI-H23	lung: NSCLC: NOS	TP53	CGP-60474	CDK1	-1.401
NCI-H747	large_intestine	APC	CGP-60474	CDK1	-3.049
NCI-H747	large_intestine	KRAS	CGP-60474	CDK1	-3.049
NCI-H747	large_intestine	TP53	CGP-60474	CDK1	-3.049
NCI-H82	lung: small_cell_carcinoma	MYC	CGP-60474	CDK1	-0.2094
NCI-H82	lung: small_cell_carcinoma	RB1	CGP-60474	CDK1	-0.2094
NCI-SNU-1	stomach	KRAS	CGP-60474	CDK1	-3.063
NCI-SNU-16	stomach	CDKN2A	CGP-60474	CDK1	-0.5324
NCI-SNU-16	stomach	FGFR2	CGP-60474	CDK1	-0.5324
NCI-SNU-16	stomach	MYC	CGP-60474	CDK1	-0.5324
NCI-SNU-16	stomach	TP53	CGP-60474	CDK1	-0.5324
NMC-G1	glioma	BRAF	CGP-60474	CDK1	-3.431
NMC-G1	glioma	CDKN2A	CGP-60474	CDK1	-3.431
NMC-G1	glioma	MAP2K4	CGP-60474	CDK1	-3.431
NMC-G1	glioma	NF2	CGP-60474	CDK1	-3.431
no-10	glioma	PTEN	CGP-60474	CDK1	-4.216
no-10	glioma	TP53	CGP-60474	CDK1	-4.216
no-11	glioma	NF1	CGP-60474	CDK1	-3.548
no-11	glioma	PTEN	CGP-60474	CDK1	-3.548
no-11	glioma	RB1	CGP-60474	CDK1	-3.548
no-11	glioma	TP53	CGP-60474	CDK1	-3.548
NOMO-1	AML	CDKN2A	CGP-60474	CDK1	-1.96
NOMO-1	AML	KRAS	CGP-60474	CDK1	-1.96
NOMO-1	AML	TP53	CGP-60474	CDK1	-1.96
NOS-1	osteosarcoma	TP53	CGP-60474	CDK1	-3.929
OCUB-M	breast	ERBB2	CGP-60474	CDK1	-2.949
OCUB-M	breast	MYC	CGP-60474	CDK1	-2.949
OCUB-M	breast	PIK3CA	CGP-60474	CDK1	-2.949
OCUB-M	breast	RB1	CGP-60474	CDK1	-2.949
OCUB-M	breast	TP53	CGP-60474	CDK1	-2.949
OMC-1	cervix	PIK3CA	CGP-60474	CDK1	-2.155
ONS-76	medulloblastoma	CDKN2A	CGP-60474	CDK1	-2.56
ONS-76	medulloblastoma	NRAS	CGP-60474	CDK1	-2.56
OPM-2	Myeloma	CDKN2C	CGP-60474	CDK1	-1.87
OPM-2	Myeloma	FGFR3	CGP-60474	CDK1	-1.87
OPM-2	Myeloma	PTEN	CGP-60474	CDK1	-1.87
OPM-2	Myeloma	TP53	CGP-60474	CDK1	-1.87
OS-RC-2	Renal cell carcinoma	CDKN2A	CGP-60474	CDK1	-2.545
OS-RC-2	Renal cell carcinoma	PTEN	CGP-60474	CDK1	-2.545
OS-RC-2	Renal cell carcinoma	VHL	CGP-60474	CDK1	-2.545
PSN1	pancreas	CDKN2A	CGP-60474	CDK1	-4.189
PSN1	pancreas	KRAS	CGP-60474	CDK1	-4.189
PSN1	pancreas	MYC	CGP-60474	CDK1	-4.189
PSN1	pancreas	SMAD4	CGP-60474	CDK1	-4.189
PSN1	pancreas	TP53	CGP-60474	CDK1	-4.189
Raji	Burkitt lymphoma	TP53	CGP-60474	CDK1	-3.156
Ramos-2G6-4C10	Burkitt lymphoma	TP53	CGP-60474	CDK1	-2.897
RCC10RGB	Renal cell carcinoma	CDKN2A	CGP-60474	CDK1	-2.203
RCC10RGB	Renal cell carcinoma	VHL	CGP-60474	CDK1	-2.203
RH-1	rhabdomyosarcoma (putative Ewing's)	TP53	CGP-60474	CDK1	-0.8897
RKO	large_intestine	BRAF	CGP-60474	CDK1	-2.087
RKO	large_intestine	NF1	CGP-60474	CDK1	-2.087
RKO	large_intestine	PIK3CA	CGP-60474	CDK1	-2.087
RS4-11	leukemia	CDKN2A	CGP-60474	CDK1	-2.536
RXF393	Renal cell carcinoma	CDKN2A	CGP-60474	CDK1	-3.054
RXF393	Renal cell carcinoma	PTEN	CGP-60474	CDK1	-3.054
RXF393	Renal cell carcinoma	TP53	CGP-60474	CDK1	-3.054
SCC-15	upper_aerodigestive_tract	CCND1	CGP-60474	CDK1	-1.103
SCC-15	upper_aerodigestive_tract	EGFR	CGP-60474	CDK1	-1.103
SCC-15	upper_aerodigestive_tract	MYC	CGP-60474	CDK1	-1.103
SCC-15	upper_aerodigestive_tract	PIK3CA	CGP-60474	CDK1	-1.103
SCC-15	upper_aerodigestive_tract	TP53	CGP-60474	CDK1	-1.103
SF126	glioma	CDKN2A	CGP-60474	CDK1	-2.139
SF126	glioma	PTEN	CGP-60474	CDK1	-2.139
SF126	glioma	RB1	CGP-60474	CDK1	-2.139
SF268	glioma	CDKN2A	CGP-60474	CDK1	-3.162
SF268	glioma	EGFR	CGP-60474	CDK1	-3.162
SF268	glioma	TP53	CGP-60474	CDK1	-3.162
SF539	glioma	PTEN	CGP-60474	CDK1	-1.184
SF539	glioma	RB1	CGP-60474	CDK1	-1.184
SF539	glioma	TP53	CGP-60474	CDK1	-1.184
SH-4	malignant_melanoma	BRAF	CGP-60474	CDK1	-1.254
SH-4	malignant_melanoma	CDKN2A	CGP-60474	CDK1	-1.254
SIG-M5	AML	BRAF	CGP-60474	CDK1	-2.483
SJSA-1	other	CDK4	CGP-60474	CDK1	-2.836
SJSA-1	other	MDM2	CGP-60474	CDK1	-2.836
SK-LMS-1	soft tissue other	TP53	CGP-60474	CDK1	-1.881
SK-MEL-2	malignant_melanoma	NRAS	CGP-60474	CDK1	-0.7029
SK-MEL-2	malignant_melanoma	TP53	CGP-60474	CDK1	-0.7029
SK-N-DZ	neuroblastoma	TP53	CGP-60474	CDK1	-0.8283
SK-NEP-1	Renal other (putative Ewing's)	CDKN2A	CGP-60474	CDK1	-2.52
SK-NEP-1	Renal other (putative Ewing's)	TP53	CGP-60474	CDK1	-2.52
SK-UT-1	soft tissue other	APC	CGP-60474	CDK1	-2.04
SK-UT-1	soft tissue other	PIK3CA	CGP-60474	CDK1	-2.04
SK-UT-1	soft tissue other	PTEN	CGP-60474	CDK1	-2.04
SK-UT-1	soft tissue other	RB1	CGP-60474	CDK1	-2.04
SK-UT-1	soft tissue other	TP53	CGP-60474	CDK1	-2.04
SNB75	glioma	TP53	CGP-60474	CDK1	-3.577
SNU-C2B	large_intestine	KRAS	CGP-60474	CDK1	-2.286
SNU-C2B	large_intestine	TP53	CGP-60474	CDK1	-2.286
SR	lymphoid_neoplasm other	CDKN2A	CGP-60474	CDK1	-3.583
SW872	soft tissue other	BRAF	CGP-60474	CDK1	-3.64
SW872	soft tissue other	CDKN2A	CGP-60474	CDK1	-3.64
SW872	soft tissue other	PTEN	CGP-60474	CDK1	-3.64
SW872	soft tissue other	TP53	CGP-60474	CDK1	-3.64
SW954	vulva	SMAD4	CGP-60474	CDK1	-3.149
SW954	vulva	TP53	CGP-60474	CDK1	-3.149
SW962	vulva	GNAS	CGP-60474	CDK1	-3.108
SW962	vulva	MDM2	CGP-60474	CDK1	-3.108
SW962	vulva	TP53	CGP-60474	CDK1	-3.108
SW982	soft tissue other	BRAF	CGP-60474	CDK1	-3.918
SW982	soft tissue other	CDKN2A	CGP-60474	CDK1	-3.918
TE-1	oesophagus	RB1	CGP-60474	CDK1	-0.1909
TE-1	oesophagus	SMAD4	CGP-60474	CDK1	-0.1909
TE-1	oesophagus	TP53	CGP-60474	CDK1	-0.1909
TE-10	oesophagus	CCND1	CGP-60474	CDK1	-3.261
TE-10	oesophagus	CDKN2A	CGP-60474	CDK1	-3.261
TE-10	oesophagus	TP53	CGP-60474	CDK1	-3.261
TE-11	oesophagus	CCND1	CGP-60474	CDK1	-3.383
TE-11	oesophagus	CDKN2A	CGP-60474	CDK1	-3.383
TE-11	oesophagus	TP53	CGP-60474	CDK1	-3.383
TE-12	oesophagus	CDKN2A	CGP-60474	CDK1	-3.029
TE-15	oesophagus	CDKN2A	CGP-60474	CDK1	-3.237
TE-15	oesophagus	TP53	CGP-60474	CDK1	-3.237
TE-5	oesophagus	CDKN2A	CGP-60474	CDK1	-2.389
TE-5	oesophagus	PIK3CA	CGP-60474	CDK1	-2.389
TE-5	oesophagus	TP53	CGP-60474	CDK1	-2.389
TE-6	oesophagus	CCND1	CGP-60474	CDK1	-0.7285
TE-6	oesophagus	CDKN2A	CGP-60474	CDK1	-0.7285
TE-6	oesophagus	ERBB2	CGP-60474	CDK1	-0.7285
TE-6	oesophagus	MDM2	CGP-60474	CDK1	-0.7285
TE-6	oesophagus	TP53	CGP-60474	CDK1	-0.7285
TE-8	oesophagus	CDKN2A	CGP-60474	CDK1	-3.738
TE-8	oesophagus	EGFR	CGP-60474	CDK1	-3.738
TE-8	oesophagus	MYC	CGP-60474	CDK1	-3.738
TE-8	oesophagus	TP53	CGP-60474	CDK1	-3.738
TGBC1TKB	biliary_tract	PTEN	CGP-60474	CDK1	-3.721
TGBC1TKB	biliary_tract	TP53	CGP-60474	CDK1	-3.721
TK10	Renal cell carcinoma	CCND1	CGP-60474	CDK1	-2.866
TK10	Renal cell carcinoma	TP53	CGP-60474	CDK1	-2.866
U-87-MG	glioma	CDKN2A	CGP-60474	CDK1	-0.3373
U-87-MG	glioma	CDKN2C	CGP-60474	CDK1	-0.3373
U-87-MG	glioma	PTEN	CGP-60474	CDK1	-0.3373
VA-ES-BJ	soft tissue other	CDKN2A	CGP-60474	CDK1	-3.18
VA-ES-BJ	soft tissue other	NF2	CGP-60474	CDK1	-3.18
8-MG-BA	glioma	RB1	CGP-60474	CDK2	-2.886
8-MG-BA	glioma	TP53	CGP-60474	CDK2	-2.886
A101D	malignant_melanoma	BRAF	CGP-60474	CDK2	-3.881
A101D	malignant_melanoma	CDKN2A	CGP-60474	CDK2	-3.881
A101D	malignant_melanoma	PTEN	CGP-60474	CDK2	-3.881
A253	other	CCND1	CGP-60474	CDK2	-2.896
A253	other	CDKN2A	CGP-60474	CDK2	-2.896
A253	other	TP53	CGP-60474	CDK2	-2.896
A388	other	EGFR	CGP-60474	CDK2	-2.998
A388	other	PIK3CA	CGP-60474	CDK2	-2.998
A388	other	SMAD4	CGP-60474	CDK2	-2.998
A388	other	TP53	CGP-60474	CDK2	-2.998
A3-KAW	stomach	CDKN2A	CGP-60474	CDK2	-3.918
A498	Renal other	CDKN2A	CGP-60474	CDK2	-0.9588
A498	Renal other	VHL	CGP-60474	CDK2	-0.9588
A704	Renal cell carcinoma	VHL	CGP-60474	CDK2	-0.4675
ACN	neuroblastoma	BRAF	CGP-60474	CDK2	-2.067
ACN	neuroblastoma	PTEN	CGP-60474	CDK2	-2.067
ACN	neuroblastoma	TP53	CGP-60474	CDK2	-2.067
ALL-PO	lymphoblastic leukemia	TP53	CGP-60474	CDK2	-2.485
ARH-77	Myeloma	TP53	CGP-60474	CDK2	-2.484
ATN-1	lymphoblastic T cell leukaemia	NOTCH1	CGP-60474	CDK2	-2.767
BB30-HNC	upper_aerodigestive_tract	SMAD4	CGP-60474	CDK2	-2.936
BB30-HNC	upper_aerodigestive_tract	TP53	CGP-60474	CDK2	-2.936
BB49-HNC	upper_aerodigestive_tract	CDKN2A	CGP-60474	CDK2	-2.347
BB49-HNC	upper_aerodigestive_tract	HRAS	CGP-60474	CDK2	-2.347
BB65-RCC	Renal cell carcinoma	TP53	CGP-60474	CDK2	-2.792
BB65-RCC	Renal cell carcinoma	VHL	CGP-60474	CDK2	-2.792
BE-13	lymphoblastic leukemia	NOTCH1	CGP-60474	CDK2	-2.566
BE-13	lymphoblastic leukemia	TP53	CGP-60474	CDK2	-2.566
BE-13	lymphoblastic leukemia	TSC1	CGP-60474	CDK2	-2.566
Becker	glioma	CDKN2A	CGP-60474	CDK2	-3.023
Becker	glioma	CDKN2C	CGP-60474	CDK2	-3.023
Becker	glioma	TP53	CGP-60474	CDK2	-3.023
BL-41	Burkitt lymphoma	TP53	CGP-60474	CDK2	-3.175
BL-70	Burkitt lymphoma	TP53	CGP-60474	CDK2	-3.821
BV-173	CML	CDKN2A	CGP-60474	CDK2	-1.921
C2BBe1	large_intestine	APC	CGP-60474	CDK2	-0.343
C2BBe1	large_intestine	TP53	CGP-60474	CDK2	-0.343
CGTH-W-1	thyroid	CDKN2A	CGP-60474	CDK2	-2.553
CGTH-W-1	thyroid	KDR	CGP-60474	CDK2	-2.553
CGTH-W-1	thyroid	KIT	CGP-60474	CDK2	-2.553
CGTH-W-1	thyroid	PDGFRA	CGP-60474	CDK2	-2.553
CGTH-W-1	thyroid	TP53	CGP-60474	CDK2	-2.553
COLO-320-HSR	large_intestine	APC	CGP-60474	CDK2	-0.3219
COLO-320-HSR	large_intestine	MYC	CGP-60474	CDK2	-0.3219
COLO-320-HSR	large_intestine	TP53	CGP-60474	CDK2	-0.3219
COLO-668	lung: small_cell_carcinoma	KRAS	CGP-60474	CDK2	-1.34
COLO-668	lung: small_cell_carcinoma	TP53	CGP-60474	CDK2	-1.34
COLO-800	malignant_melanoma	BRAF	CGP-60474	CDK2	-0.1395
COLO-800	malignant_melanoma	CDKN2A	CGP-60474	CDK2	-0.1395
COLO-800	malignant_melanoma	TP53	CGP-60474	CDK2	-0.1395
COLO-824	breast	RB1	CGP-60474	CDK2	-1.055
CP67-MEL	malignant_melanoma	BRAF	CGP-60474	CDK2	-2.938
CP67-MEL	malignant_melanoma	CDKN2A	CGP-60474	CDK2	-2.938
CP67-MEL	malignant_melanoma	PTEN	CGP-60474	CDK2	-2.938
CTV-1	AML	CDKN2A	CGP-60474	CDK2	-2.942
CTV-1	AML	NOTCH1	CGP-60474	CDK2	-2.942
CTV-1	AML	RB1	CGP-60474	CDK2	-2.942
D-247MG	glioma	CDKN2A	CGP-60474	CDK2	-0.01766
D-247MG	glioma	EGFR	CGP-60474	CDK2	-0.01766
D-247MG	glioma	MET	CGP-60474	CDK2	-0.01766
D-247MG	glioma	PTEN	CGP-60474	CDK2	-0.01766
D-336MG	glioma	CDKN2A	CGP-60474	CDK2	-2.259
D-336MG	glioma	PTEN	CGP-60474	CDK2	-2.259
D-336MG	glioma	RB1	CGP-60474	CDK2	-2.259
D-336MG	glioma	TP53	CGP-60474	CDK2	-2.259
Daudi	Burkitt lymphoma	CTNNB1	CGP-60474	CDK2	-2.804
Daudi	Burkitt lymphoma	TP53	CGP-60474	CDK2	-2.804
DEL	lymphoid_neoplasm other	TP53	CGP-60474	CDK2	-3.648
DG-75	Burkitt lymphoma	TP53	CGP-60474	CDK2	-2.196
DMS-79	lung: small_cell_carcinoma	RB1	CGP-60474	CDK2	-0.876
DMS-79	lung: small_cell_carcinoma	TP53	CGP-60474	CDK2	-0.876
DOHH-2	B cell lymphoma	CDKN2A	CGP-60474	CDK2	-3.175
DU-4475	breast	APC	CGP-60474	CDK2	-0.1818
DU-4475	breast	BRAF	CGP-60474	CDK2	-0.1818
DU-4475	breast	MAP2K4	CGP-60474	CDK2	-0.1818
DU-4475	breast	RB1	CGP-60474	CDK2	-0.1818
EM-2	CML	CDKN2A	CGP-60474	CDK2	-1.745
EM-2	CML	TP53	CGP-60474	CDK2	-1.745
ES3	Ewings sarcoma	TP53	CGP-60474	CDK2	-0.0579
ES4	Ewings sarcoma	CDKN2A	CGP-60474	CDK2	-3.362
ES6	Ewings sarcoma	TP53	CGP-60474	CDK2	-4.759
ES7	Ewings sarcoma	TP53	CGP-60474	CDK2	-0.09438
ES8	Ewings sarcoma	CDKN2A	CGP-60474	CDK2	-0.881
ES8	Ewings sarcoma	PTEN	CGP-60474	CDK2	-0.881
ES8	Ewings sarcoma	TP53	CGP-60474	CDK2	-0.881
ETK-1	biliary_tract	CDKN2A	CGP-60474	CDK2	-4.181
ETK-1	biliary_tract	FGFR3	CGP-60474	CDK2	-4.181
ETK-1	biliary_tract	TP53	CGP-60474	CDK2	-4.181
EVSA-T	breast	CDH1	CGP-60474	CDK2	-1.998
EVSA-T	breast	GNAS	CGP-60474	CDK2	-1.998
EVSA-T	breast	PTEN	CGP-60474	CDK2	-1.998
EVSA-T	breast	TP53	CGP-60474	CDK2	-1.998
EW-1	Ewings sarcoma	CDKN2A	CGP-60474	CDK2	-3.089
EW-1	Ewings sarcoma	MYC	CGP-60474	CDK2	-3.089
EW-1	Ewings sarcoma	TP53	CGP-60474	CDK2	-3.089
EW-16	Ewings sarcoma	CDKN2A	CGP-60474	CDK2	-3.415
EW-16	Ewings sarcoma	TP53	CGP-60474	CDK2	-3.415
GB-1	glioma	CDKN2A	CGP-60474	CDK2	-3.277
GB-1	glioma	TP53	CGP-60474	CDK2	-3.277
GI-1	glioma	PIK3R1	CGP-60474	CDK2	-2.531
GI-1	glioma	RB1	CGP-60474	CDK2	-2.531
GI-1	glioma	TP53	CGP-60474	CDK2	-2.531
GR-ST	lymphoblastic leukemia	RB1	CGP-60474	CDK2	-1.754
GR-ST	lymphoblastic leukemia	TP53	CGP-60474	CDK2	-1.754
GT3TKB	stomach	NF1	CGP-60474	CDK2	-2.855
GT3TKB	stomach	NF2	CGP-60474	CDK2	-2.855
GT3TKB	stomach	TP53	CGP-60474	CDK2	-2.855
HAL-01	lymphoblastic leukemia	CDKN2A	CGP-60474	CDK2	-1.504
HAL-01	lymphoblastic leukemia	NRAS	CGP-60474	CDK2	-1.504
HCC1599	breast	AKT2	CGP-60474	CDK2	-3.132
HCC1599	breast	TP53	CGP-60474	CDK2	-3.132
HCC2157	breast	TP53	CGP-60474	CDK2	-1.715
HCC2218	breast	CDH1	CGP-60474	CDK2	-0.4121
HCC2218	breast	ERBB2	CGP-60474	CDK2	-0.4121
HCC2218	breast	TP53	CGP-60474	CDK2	-0.4121
HCE-4	oesophagus	CCND1	CGP-60474	CDK2	-0.8039
HCE-4	oesophagus	TP53	CGP-60474	CDK2	-0.8039
HD-MY-Z	Hodgkin lymphoma	CDKN2A	CGP-60474	CDK2	-2.814
HD-MY-Z	Hodgkin lymphoma	NRAS	CGP-60474	CDK2	-2.814
HD-MY-Z	Hodgkin lymphoma	TP53	CGP-60474	CDK2	-2.814
HEL	AML	CDKN2A	CGP-60474	CDK2	-2.245
HEL	AML	JAK2	CGP-60474	CDK2	-2.245
HEL	AML	TP53	CGP-60474	CDK2	-2.245
HH	lymphoid_neoplasm other	TP53	CGP-60474	CDK2	-2.651
HOP-62	lung: NSCLC: adenocarcinoma	CDKN2A	CGP-60474	CDK2	-3.179
HOP-62	lung: NSCLC: adenocarcinoma	KRAS	CGP-60474	CDK2	-3.179
HOP-62	lung: NSCLC: adenocarcinoma	TP53	CGP-60474	CDK2	-3.179
HT	B cell lymphoma	PTEN	CGP-60474	CDK2	-2.628
HT	B cell lymphoma	TP53	CGP-60474	CDK2	-2.628
HT-144	malignant_melanoma	BRAF	CGP-60474	CDK2	-3.866
HT-144	malignant_melanoma	CDKN2A	CGP-60474	CDK2	-3.866
HT-144	malignant_melanoma	PTEN	CGP-60474	CDK2	-3.866
HUTU-80	other	CTNNB1	CGP-60474	CDK2	-3.792
IA-LM	lung: NSCLC: large cell	KRAS	CGP-60474	CDK2	-2.318
IST-MEL1	malignant_melanoma	BRAF	CGP-60474	CDK2	-2.222
IST-MEL1	malignant_melanoma	TP53	CGP-60474	CDK2	-2.222
IST-MES1	mesothelioma	CDKN2A	CGP-60474	CDK2	-1.99
IST-SL1	lung: small_cell_carcinoma	RB1	CGP-60474	CDK2	-2.12
IST-SL2	lung: small_cell_carcinoma	PTEN	CGP-60474	CDK2	-1.139
IST-SL2	lung: small_cell_carcinoma	RB1	CGP-60474	CDK2	-1.139
IST-SL2	lung: small_cell_carcinoma	TP53	CGP-60474	CDK2	-1.139
JiyoyeP-2003	Burkitt lymphoma	TP53	CGP-60474	CDK2	-3.438
J-RT3-T3-5	lymphoblastic T cell leukaemia	CDKN2A	CGP-60474	CDK2	-2.65
J-RT3-T3-5	lymphoblastic T cell leukaemia	PTEN	CGP-60474	CDK2	-2.65
J-RT3-T3-5	lymphoblastic T cell leukaemia	TP53	CGP-60474	CDK2	-2.65
K5	thyroid	BRAF	CGP-60474	CDK2	-3.933
K5	thyroid	CDKN2A	CGP-60474	CDK2	-3.933
K5	thyroid	PIK3CA	CGP-60474	CDK2	-3.933
K-562	CML	CDKN2A	CGP-60474	CDK2	-0.5279
K-562	CML	TP53	CGP-60474	CDK2	-0.5279
KALS-1	glioma	NF1	CGP-60474	CDK2	-3.299
KALS-1	glioma	PTEN	CGP-60474	CDK2	-3.299
KALS-1	glioma	TP53	CGP-60474	CDK2	-3.299
KARPAS-299	lymphoid_neoplasm other	TP53	CGP-60474	CDK2	-3.513
KARPAS-422	B cell lymphoma	PTEN	CGP-60474	CDK2	-2.851
KARPAS-422	B cell lymphoma	TP53	CGP-60474	CDK2	-2.851
KE-37	lymphoblastic leukemia	CDKN2A	CGP-60474	CDK2	-2.437
KE-37	lymphoblastic leukemia	NOTCH1	CGP-60474	CDK2	-2.437
KE-37	lymphoblastic leukemia	NRAS	CGP-60474	CDK2	-2.437
KE-37	lymphoblastic leukemia	PTEN	CGP-60474	CDK2	-2.437
KE-37	lymphoblastic leukemia	TP53	CGP-60474	CDK2	-2.437
KGN	ovary	CDKN2A	CGP-60474	CDK2	-4.554
KINGS-1	glioma	CDKN2A	CGP-60474	CDK2	-2.276
KINGS-1	glioma	CDKN2C	CGP-60474	CDK2	-2.276
KINGS-1	glioma	TP53	CGP-60474	CDK2	-2.276
KLE	endometrium	AKT2	CGP-60474	CDK2	-2.916
KLE	endometrium	KRAS	CGP-60474	CDK2	-2.916
KLE	endometrium	MAP2K4	CGP-60474	CDK2	-2.916
KLE	endometrium	TP53	CGP-60474	CDK2	-2.916
KM12	large_intestine	GNAS	CGP-60474	CDK2	-2.082
KM12	large_intestine	PTEN	CGP-60474	CDK2	-2.082
KM12	large_intestine	TP53	CGP-60474	CDK2	-2.082
KNS-42	glioma	TP53	CGP-60474	CDK2	-2.046
KNS-81-FD	glioma	CDKN2A	CGP-60474	CDK2	-1.058
KNS-81-FD	glioma	EGFR	CGP-60474	CDK2	-1.058
KNS-81-FD	glioma	NF2	CGP-60474	CDK2	-1.058
KNS-81-FD	glioma	PIK3R1	CGP-60474	CDK2	-1.058
KS-1	glioma	CDKN2A	CGP-60474	CDK2	-4.263
KURAMOCHI	ovary	KRAS	CGP-60474	CDK2	-2.83
KURAMOCHI	ovary	TP53	CGP-60474	CDK2	-2.83
L-363	Myeloma	NRAS	CGP-60474	CDK2	-2.384
L-363	Myeloma	PIK3CA	CGP-60474	CDK2	-2.384
L-363	Myeloma	TP53	CGP-60474	CDK2	-2.384
L-428	Hodgkin lymphoma	TP53	CGP-60474	CDK2	-2.186
LAMA-84	CML	CDKN2A	CGP-60474	CDK2	-1.432
LAMA-84	CML	TP53	CGP-60474	CDK2	-1.432
LB1047-RCC	Renal cell carcinoma	CDKN2A	CGP-60474	CDK2	-3.482
LB1047-RCC	Renal cell carcinoma	NF2	CGP-60474	CDK2	-3.482
LB373-MEL-D	malignant_melanoma	CDKN2A	CGP-60474	CDK2	-1.565
LB373-MEL-D	malignant_melanoma	NRAS	CGP-60474	CDK2	-1.565
LB771-HNC	upper_aerodigestive_tract	CDKN2A	CGP-60474	CDK2	-1.873
LB771-HNC	upper_aerodigestive_tract	PIK3CA	CGP-60474	CDK2	-1.873
LB771-HNC	upper_aerodigestive_tract	TP53	CGP-60474	CDK2	-1.873
LB831-BLC	bladder	NF2	CGP-60474	CDK2	-3.419
LB831-BLC	bladder	RB1	CGP-60474	CDK2	-3.419
LB831-BLC	bladder	TP53	CGP-60474	CDK2	-3.419
LB996-RCC	Renal cell carcinoma	CDKN2A	CGP-60474	CDK2	-3.414
LB996-RCC	Renal cell carcinoma	NF2	CGP-60474	CDK2	-3.414
LB996-RCC	Renal cell carcinoma	STK11	CGP-60474	CDK2	-3.414
LC-2-ad	lung: NSCLC: adenocarcinoma	CDKN2A	CGP-60474	CDK2	-4.096
LC-2-ad	lung: NSCLC: adenocarcinoma	MYC	CGP-60474	CDK2	-4.096
LC-2-ad	lung: NSCLC: adenocarcinoma	TP53	CGP-60474	CDK2	-4.096
LC4-1	lymphoblastic leukemia	CDKN2A	CGP-60474	CDK2	-2.64
LOUCY	lymphoblastic T cell leukaemia	TP53	CGP-60474	CDK2	-0.4884
LOXIMVI	malignant_melanoma	BRAF	CGP-60474	CDK2	-1.501
LOXIMVI	malignant_melanoma	CDKN2A	CGP-60474	CDK2	-1.501
LP-1	Myeloma	TP53	CGP-60474	CDK2	-2.953
LS-1034	large_intestine	APC	CGP-60474	CDK2	-1.278
LS-1034	large_intestine	KRAS	CGP-60474	CDK2	-1.278
LS-1034	large_intestine	TP53	CGP-60474	CDK2	-1.278
LS-123	large_intestine	APC	CGP-60474	CDK2	-2.292
LS-123	large_intestine	KRAS	CGP-60474	CDK2	-2.292
LS-123	large_intestine	SMAD4	CGP-60474	CDK2	-2.292
LS-123	large_intestine	TP53	CGP-60474	CDK2	-2.292
LS-411N	large_intestine	APC	CGP-60474	CDK2	-3.275
LS-411N	large_intestine	BRAF	CGP-60474	CDK2	-3.275
LS-411N	large_intestine	TP53	CGP-60474	CDK2	-3.275
LS-513	large_intestine	CTNNB1	CGP-60474	CDK2	-0.5977
LS-513	large_intestine	KRAS	CGP-60474	CDK2	-0.5977
LU-134-A	lung: small_cell_carcinoma	PTEN	CGP-60474	CDK2	-1.625
LU-134-A	lung: small_cell_carcinoma	RB1	CGP-60474	CDK2	-1.625
LU-134-A	lung: small_cell_carcinoma	TP53	CGP-60474	CDK2	-1.625
LU-65	lung other	CDKN2A	CGP-60474	CDK2	-2.378
LU-65	lung other	EGFR	CGP-60474	CDK2	-2.378
LU-65	lung other	KRAS	CGP-60474	CDK2	-2.378
LU-65	lung other	MYC	CGP-60474	CDK2	-2.378
LU-65	lung other	RB1	CGP-60474	CDK2	-2.378
LU-65	lung other	TP53	CGP-60474	CDK2	-2.378
LXF-289	lung: NSCLC: adenocarcinoma	CDKN2A	CGP-60474	CDK2	-1.871
LXF-289	lung: NSCLC: adenocarcinoma	CTNNB1	CGP-60474	CDK2	-1.871
LXF-289	lung: NSCLC: adenocarcinoma	KIT	CGP-60474	CDK2	-1.871
LXF-289	lung: NSCLC: adenocarcinoma	TP53	CGP-60474	CDK2	-1.871
MC116	B cell lymphoma	PTEN	CGP-60474	CDK2	-3.211
MC116	B cell lymphoma	TP53	CGP-60474	CDK2	-3.211
MC-CAR	Myeloma	HRAS	CGP-60474	CDK2	-2.185
MFH-ino	soft tissue other	CDKN2A	CGP-60474	CDK2	-2.414
MFH-ino	soft tissue other	NF2	CGP-60474	CDK2	-2.414
MFH-ino	soft tissue other	NRAS	CGP-60474	CDK2	-2.414
MHH-NB-11	neuroblastoma	NF1	CGP-60474	CDK2	-1.542
ML-2	AML	CDKN2A	CGP-60474	CDK2	-1.289
ML-2	AML	KRAS	CGP-60474	CDK2	-1.289
ML-2	AML	NOTCH1	CGP-60474	CDK2	-1.289
MLMA	hairy_cell_leukaemia	TP53	CGP-60474	CDK2	-2.556
MMAC-SF	malignant_melanoma	BRAF	CGP-60474	CDK2	-1.14
MMAC-SF	malignant_melanoma	CDK4	CGP-60474	CDK2	-1.14
MMAC-SF	malignant_melanoma	CTNNB1	CGP-60474	CDK2	-1.14
MMAC-SF	malignant_melanoma	MDM2	CGP-60474	CDK2	-1.14
MN-60	B cell leukemia	CDKN2A	CGP-60474	CDK2	-2.041
MN-60	B cell leukemia	PIK3R1	CGP-60474	CDK2	-2.041
MONO-MAC-6	AML	RB1	CGP-60474	CDK2	-0.3839
MPP-89	mesothelioma	NF2	CGP-60474	CDK2	-2.42
MS-1	lung: small_cell_carcinoma	EGFR	CGP-60474	CDK2	-1.61
MS-1	lung: small_cell_carcinoma	MYC	CGP-60474	CDK2	-1.61
MS-1	lung: small_cell_carcinoma	RB1	CGP-60474	CDK2	-1.61
MS-1	lung: small_cell_carcinoma	TP53	CGP-60474	CDK2	-1.61
MZ1-PC	pancreas	CDKN2A	CGP-60474	CDK2	-3.177
MZ1-PC	pancreas	KRAS	CGP-60474	CDK2	-3.177
MZ1-PC	pancreas	TP53	CGP-60474	CDK2	-3.177
MZ2-MEL	malignant_melanoma	CDKN2A	CGP-60474	CDK2	-2.764
MZ2-MEL	malignant_melanoma	NRAS	CGP-60474	CDK2	-2.764
NB13	neuroblastoma	TP53	CGP-60474	CDK2	-0.9624
NB14	neuroblastoma	TP53	CGP-60474	CDK2	-0.3443
NCI-H128	lung: small_cell_carcinoma	RB1	CGP-60474	CDK2	-1.281
NCI-H1355	lung: NSCLC: adenocarcinoma	KRAS	CGP-60474	CDK2	-3.714
NCI-H1355	lung: NSCLC: adenocarcinoma	STK11	CGP-60474	CDK2	-3.714
NCI-H1355	lung: NSCLC: adenocarcinoma	TP53	CGP-60474	CDK2	-3.714
NCI-H1395	lung: NSCLC: adenocarcinoma	BRAF	CGP-60474	CDK2	-1.314
NCI-H1395	lung: NSCLC: adenocarcinoma	STK11	CGP-60474	CDK2	-1.314
NCI-H1648	lung: NSCLC: adenocarcinoma	CDKN2A	CGP-60474	CDK2	-1.634
NCI-H1648	lung: NSCLC: adenocarcinoma	MET	CGP-60474	CDK2	-1.634
NCI-H1648	lung: NSCLC: adenocarcinoma	TP53	CGP-60474	CDK2	-1.634
NCI-H1650	lung: NSCLC: adenocarcinoma	CDKN2A	CGP-60474	CDK2	-0.2788
NCI-H1650	lung: NSCLC: adenocarcinoma	EGFR	CGP-60474	CDK2	-0.2788
NCI-H1650	lung: NSCLC: adenocarcinoma	TP53	CGP-60474	CDK2	-0.2788
NCI-H1694	lung: small_cell_carcinoma	TP53	CGP-60474	CDK2	-0.1472
NCI-H1770	lung: NSCLC: NOS	PTEN	CGP-60474	CDK2	-0.3523
NCI-H1770	lung: NSCLC: NOS	RB1	CGP-60474	CDK2	-0.3523
NCI-H1770	lung: NSCLC: NOS	TP53	CGP-60474	CDK2	-0.3523
NCI-H1838	lung: NSCLC: adenocarcinoma	CDKN2A	CGP-60474	CDK2	-0.239
NCI-H1838	lung: NSCLC: adenocarcinoma	EGFR	CGP-60474	CDK2	-0.239
NCI-H1838	lung: NSCLC: adenocarcinoma	TP53	CGP-60474	CDK2	-0.239
NCI-H187	lung: small_cell_carcinoma	TP53	CGP-60474	CDK2	-1.02
NCI-H2107	lung: small_cell_carcinoma	RB1	CGP-60474	CDK2	-1.998
NCI-H2126	lung: NSCLC: adenocarcinoma	CDKN2A	CGP-60474	CDK2	-0.2924
NCI-H2126	lung: NSCLC: adenocarcinoma	STK11	CGP-60474	CDK2	-0.2924
NCI-H2126	lung: NSCLC: adenocarcinoma	TP53	CGP-60474	CDK2	-0.2924
NCI-H2141	lung: small_cell_carcinoma	RB1	CGP-60474	CDK2	-2.267
NCI-H2141	lung: small_cell_carcinoma	TP53	CGP-60474	CDK2	-2.267
NCI-H2171	lung: small_cell_carcinoma	MYC	CGP-60474	CDK2	-1.365
NCI-H2171	lung: small_cell_carcinoma	PIK3R1	CGP-60474	CDK2	-1.365
NCI-H2171	lung: small_cell_carcinoma	RB1	CGP-60474	CDK2	-1.365
NCI-H2171	lung: small_cell_carcinoma	TP53	CGP-60474	CDK2	-1.365
NCI-H226	lung: NSCLC: squamous_cell_carcinoma	CDKN2A	CGP-60474	CDK2	-1.537
NCI-H23	lung: NSCLC: NOS	CCND1	CGP-60474	CDK2	-1.401
NCI-H23	lung: NSCLC: NOS	KRAS	CGP-60474	CDK2	-1.401
NCI-H23	lung: NSCLC: NOS	MYC	CGP-60474	CDK2	-1.401
NCI-H23	lung: NSCLC: NOS	STK11	CGP-60474	CDK2	-1.401
NCI-H23	lung: NSCLC: NOS	TP53	CGP-60474	CDK2	-1.401
NCI-H747	large_intestine	APC	CGP-60474	CDK2	-3.049
NCI-H747	large_intestine	KRAS	CGP-60474	CDK2	-3.049
NCI-H747	large_intestine	TP53	CGP-60474	CDK2	-3.049
NCI-H82	lung: small_cell_carcinoma	MYC	CGP-60474	CDK2	-0.2094
NCI-H82	lung: small_cell_carcinoma	RB1	CGP-60474	CDK2	-0.2094
NCI-SNU-1	stomach	KRAS	CGP-60474	CDK2	-3.063
NCI-SNU-16	stomach	CDKN2A	CGP-60474	CDK2	-0.5324
NCI-SNU-16	stomach	FGFR2	CGP-60474	CDK2	-0.5324
NCI-SNU-16	stomach	MYC	CGP-60474	CDK2	-0.5324
NCI-SNU-16	stomach	TP53	CGP-60474	CDK2	-0.5324
NMC-G1	glioma	BRAF	CGP-60474	CDK2	-3.431
NMC-G1	glioma	CDKN2A	CGP-60474	CDK2	-3.431
NMC-G1	glioma	MAP2K4	CGP-60474	CDK2	-3.431
NMC-G1	glioma	NF2	CGP-60474	CDK2	-3.431
no-10	glioma	PTEN	CGP-60474	CDK2	-4.216
no-10	glioma	TP53	CGP-60474	CDK2	-4.216
no-11	glioma	NF1	CGP-60474	CDK2	-3.548
no-11	glioma	PTEN	CGP-60474	CDK2	-3.548
no-11	glioma	RB1	CGP-60474	CDK2	-3.548
no-11	glioma	TP53	CGP-60474	CDK2	-3.548
NOMO-1	AML	CDKN2A	CGP-60474	CDK2	-1.96
NOMO-1	AML	KRAS	CGP-60474	CDK2	-1.96
NOMO-1	AML	TP53	CGP-60474	CDK2	-1.96
NOS-1	osteosarcoma	TP53	CGP-60474	CDK2	-3.929
OCUB-M	breast	ERBB2	CGP-60474	CDK2	-2.949
OCUB-M	breast	MYC	CGP-60474	CDK2	-2.949
OCUB-M	breast	PIK3CA	CGP-60474	CDK2	-2.949
OCUB-M	breast	RB1	CGP-60474	CDK2	-2.949
OCUB-M	breast	TP53	CGP-60474	CDK2	-2.949
OMC-1	cervix	PIK3CA	CGP-60474	CDK2	-2.155
ONS-76	medulloblastoma	CDKN2A	CGP-60474	CDK2	-2.56
ONS-76	medulloblastoma	NRAS	CGP-60474	CDK2	-2.56
OPM-2	Myeloma	CDKN2C	CGP-60474	CDK2	-1.87
OPM-2	Myeloma	FGFR3	CGP-60474	CDK2	-1.87
OPM-2	Myeloma	PTEN	CGP-60474	CDK2	-1.87
OPM-2	Myeloma	TP53	CGP-60474	CDK2	-1.87
OS-RC-2	Renal cell carcinoma	CDKN2A	CGP-60474	CDK2	-2.545
OS-RC-2	Renal cell carcinoma	PTEN	CGP-60474	CDK2	-2.545
OS-RC-2	Renal cell carcinoma	VHL	CGP-60474	CDK2	-2.545
PSN1	pancreas	CDKN2A	CGP-60474	CDK2	-4.189
PSN1	pancreas	KRAS	CGP-60474	CDK2	-4.189
PSN1	pancreas	MYC	CGP-60474	CDK2	-4.189
PSN1	pancreas	SMAD4	CGP-60474	CDK2	-4.189
PSN1	pancreas	TP53	CGP-60474	CDK2	-4.189
Raji	Burkitt lymphoma	TP53	CGP-60474	CDK2	-3.156
Ramos-2G6-4C10	Burkitt lymphoma	TP53	CGP-60474	CDK2	-2.897
RCC10RGB	Renal cell carcinoma	CDKN2A	CGP-60474	CDK2	-2.203
RCC10RGB	Renal cell carcinoma	VHL	CGP-60474	CDK2	-2.203
RH-1	rhabdomyosarcoma (putative Ewing's)	TP53	CGP-60474	CDK2	-0.8897
RKO	large_intestine	BRAF	CGP-60474	CDK2	-2.087
RKO	large_intestine	NF1	CGP-60474	CDK2	-2.087
RKO	large_intestine	PIK3CA	CGP-60474	CDK2	-2.087
RS4-11	leukemia	CDKN2A	CGP-60474	CDK2	-2.536
RXF393	Renal cell carcinoma	CDKN2A	CGP-60474	CDK2	-3.054
RXF393	Renal cell carcinoma	PTEN	CGP-60474	CDK2	-3.054
RXF393	Renal cell carcinoma	TP53	CGP-60474	CDK2	-3.054
SCC-15	upper_aerodigestive_tract	CCND1	CGP-60474	CDK2	-1.103
SCC-15	upper_aerodigestive_tract	EGFR	CGP-60474	CDK2	-1.103
SCC-15	upper_aerodigestive_tract	MYC	CGP-60474	CDK2	-1.103
SCC-15	upper_aerodigestive_tract	PIK3CA	CGP-60474	CDK2	-1.103
SCC-15	upper_aerodigestive_tract	TP53	CGP-60474	CDK2	-1.103
SF126	glioma	CDKN2A	CGP-60474	CDK2	-2.139
SF126	glioma	PTEN	CGP-60474	CDK2	-2.139
SF126	glioma	RB1	CGP-60474	CDK2	-2.139
SF268	glioma	CDKN2A	CGP-60474	CDK2	-3.162
SF268	glioma	EGFR	CGP-60474	CDK2	-3.162
SF268	glioma	TP53	CGP-60474	CDK2	-3.162
SF539	glioma	PTEN	CGP-60474	CDK2	-1.184
SF539	glioma	RB1	CGP-60474	CDK2	-1.184
SF539	glioma	TP53	CGP-60474	CDK2	-1.184
SH-4	malignant_melanoma	BRAF	CGP-60474	CDK2	-1.254
SH-4	malignant_melanoma	CDKN2A	CGP-60474	CDK2	-1.254
SIG-M5	AML	BRAF	CGP-60474	CDK2	-2.483
SJSA-1	other	CDK4	CGP-60474	CDK2	-2.836
SJSA-1	other	MDM2	CGP-60474	CDK2	-2.836
SK-LMS-1	soft tissue other	TP53	CGP-60474	CDK2	-1.881
SK-MEL-2	malignant_melanoma	NRAS	CGP-60474	CDK2	-0.7029
SK-MEL-2	malignant_melanoma	TP53	CGP-60474	CDK2	-0.7029
SK-N-DZ	neuroblastoma	TP53	CGP-60474	CDK2	-0.8283
SK-NEP-1	Renal other (putative Ewing's)	CDKN2A	CGP-60474	CDK2	-2.52
SK-NEP-1	Renal other (putative Ewing's)	TP53	CGP-60474	CDK2	-2.52
SK-UT-1	soft tissue other	APC	CGP-60474	CDK2	-2.04
SK-UT-1	soft tissue other	PIK3CA	CGP-60474	CDK2	-2.04
SK-UT-1	soft tissue other	PTEN	CGP-60474	CDK2	-2.04
SK-UT-1	soft tissue other	RB1	CGP-60474	CDK2	-2.04
SK-UT-1	soft tissue other	TP53	CGP-60474	CDK2	-2.04
SNB75	glioma	TP53	CGP-60474	CDK2	-3.577
SNU-C2B	large_intestine	KRAS	CGP-60474	CDK2	-2.286
SNU-C2B	large_intestine	TP53	CGP-60474	CDK2	-2.286
SR	lymphoid_neoplasm other	CDKN2A	CGP-60474	CDK2	-3.583
SW872	soft tissue other	BRAF	CGP-60474	CDK2	-3.64
SW872	soft tissue other	CDKN2A	CGP-60474	CDK2	-3.64
SW872	soft tissue other	PTEN	CGP-60474	CDK2	-3.64
SW872	soft tissue other	TP53	CGP-60474	CDK2	-3.64
SW954	vulva	SMAD4	CGP-60474	CDK2	-3.149
SW954	vulva	TP53	CGP-60474	CDK2	-3.149
SW962	vulva	GNAS	CGP-60474	CDK2	-3.108
SW962	vulva	MDM2	CGP-60474	CDK2	-3.108
SW962	vulva	TP53	CGP-60474	CDK2	-3.108
SW982	soft tissue other	BRAF	CGP-60474	CDK2	-3.918
SW982	soft tissue other	CDKN2A	CGP-60474	CDK2	-3.918
TE-1	oesophagus	RB1	CGP-60474	CDK2	-0.1909
TE-1	oesophagus	SMAD4	CGP-60474	CDK2	-0.1909
TE-1	oesophagus	TP53	CGP-60474	CDK2	-0.1909
TE-10	oesophagus	CCND1	CGP-60474	CDK2	-3.261
TE-10	oesophagus	CDKN2A	CGP-60474	CDK2	-3.261
TE-10	oesophagus	TP53	CGP-60474	CDK2	-3.261
TE-11	oesophagus	CCND1	CGP-60474	CDK2	-3.383
TE-11	oesophagus	CDKN2A	CGP-60474	CDK2	-3.383
TE-11	oesophagus	TP53	CGP-60474	CDK2	-3.383
TE-12	oesophagus	CDKN2A	CGP-60474	CDK2	-3.029
TE-15	oesophagus	CDKN2A	CGP-60474	CDK2	-3.237
TE-15	oesophagus	TP53	CGP-60474	CDK2	-3.237
TE-5	oesophagus	CDKN2A	CGP-60474	CDK2	-2.389
TE-5	oesophagus	PIK3CA	CGP-60474	CDK2	-2.389
TE-5	oesophagus	TP53	CGP-60474	CDK2	-2.389
TE-6	oesophagus	CCND1	CGP-60474	CDK2	-0.7285
TE-6	oesophagus	CDKN2A	CGP-60474	CDK2	-0.7285
TE-6	oesophagus	ERBB2	CGP-60474	CDK2	-0.7285
TE-6	oesophagus	MDM2	CGP-60474	CDK2	-0.7285
TE-6	oesophagus	TP53	CGP-60474	CDK2	-0.7285
TE-8	oesophagus	CDKN2A	CGP-60474	CDK2	-3.738
TE-8	oesophagus	EGFR	CGP-60474	CDK2	-3.738
TE-8	oesophagus	MYC	CGP-60474	CDK2	-3.738
TE-8	oesophagus	TP53	CGP-60474	CDK2	-3.738
TGBC1TKB	biliary_tract	PTEN	CGP-60474	CDK2	-3.721
TGBC1TKB	biliary_tract	TP53	CGP-60474	CDK2	-3.721
TK10	Renal cell carcinoma	CCND1	CGP-60474	CDK2	-2.866
TK10	Renal cell carcinoma	TP53	CGP-60474	CDK2	-2.866
U-87-MG	glioma	CDKN2A	CGP-60474	CDK2	-0.3373
U-87-MG	glioma	CDKN2C	CGP-60474	CDK2	-0.3373
U-87-MG	glioma	PTEN	CGP-60474	CDK2	-0.3373
VA-ES-BJ	soft tissue other	CDKN2A	CGP-60474	CDK2	-3.18
VA-ES-BJ	soft tissue other	NF2	CGP-60474	CDK2	-3.18
8-MG-BA	glioma	RB1	CGP-60474	CDK5	-2.886
8-MG-BA	glioma	TP53	CGP-60474	CDK5	-2.886
A101D	malignant_melanoma	BRAF	CGP-60474	CDK5	-3.881
A101D	malignant_melanoma	CDKN2A	CGP-60474	CDK5	-3.881
A101D	malignant_melanoma	PTEN	CGP-60474	CDK5	-3.881
A253	other	CCND1	CGP-60474	CDK5	-2.896
A253	other	CDKN2A	CGP-60474	CDK5	-2.896
A253	other	TP53	CGP-60474	CDK5	-2.896
A388	other	EGFR	CGP-60474	CDK5	-2.998
A388	other	PIK3CA	CGP-60474	CDK5	-2.998
A388	other	SMAD4	CGP-60474	CDK5	-2.998
A388	other	TP53	CGP-60474	CDK5	-2.998
A3-KAW	stomach	CDKN2A	CGP-60474	CDK5	-3.918
A498	Renal other	CDKN2A	CGP-60474	CDK5	-0.9588
A498	Renal other	VHL	CGP-60474	CDK5	-0.9588
A704	Renal cell carcinoma	VHL	CGP-60474	CDK5	-0.4675
ACN	neuroblastoma	BRAF	CGP-60474	CDK5	-2.067
ACN	neuroblastoma	PTEN	CGP-60474	CDK5	-2.067
ACN	neuroblastoma	TP53	CGP-60474	CDK5	-2.067
ALL-PO	lymphoblastic leukemia	TP53	CGP-60474	CDK5	-2.485
ARH-77	Myeloma	TP53	CGP-60474	CDK5	-2.484
ATN-1	lymphoblastic T cell leukaemia	NOTCH1	CGP-60474	CDK5	-2.767
BB30-HNC	upper_aerodigestive_tract	SMAD4	CGP-60474	CDK5	-2.936
BB30-HNC	upper_aerodigestive_tract	TP53	CGP-60474	CDK5	-2.936
BB49-HNC	upper_aerodigestive_tract	CDKN2A	CGP-60474	CDK5	-2.347
BB49-HNC	upper_aerodigestive_tract	HRAS	CGP-60474	CDK5	-2.347
BB65-RCC	Renal cell carcinoma	TP53	CGP-60474	CDK5	-2.792
BB65-RCC	Renal cell carcinoma	VHL	CGP-60474	CDK5	-2.792
BE-13	lymphoblastic leukemia	NOTCH1	CGP-60474	CDK5	-2.566
BE-13	lymphoblastic leukemia	TP53	CGP-60474	CDK5	-2.566
BE-13	lymphoblastic leukemia	TSC1	CGP-60474	CDK5	-2.566
Becker	glioma	CDKN2A	CGP-60474	CDK5	-3.023
Becker	glioma	CDKN2C	CGP-60474	CDK5	-3.023
Becker	glioma	TP53	CGP-60474	CDK5	-3.023
BL-41	Burkitt lymphoma	TP53	CGP-60474	CDK5	-3.175
BL-70	Burkitt lymphoma	TP53	CGP-60474	CDK5	-3.821
BV-173	CML	CDKN2A	CGP-60474	CDK5	-1.921
C2BBe1	large_intestine	APC	CGP-60474	CDK5	-0.343
C2BBe1	large_intestine	TP53	CGP-60474	CDK5	-0.343
CGTH-W-1	thyroid	CDKN2A	CGP-60474	CDK5	-2.553
CGTH-W-1	thyroid	KDR	CGP-60474	CDK5	-2.553
CGTH-W-1	thyroid	KIT	CGP-60474	CDK5	-2.553
CGTH-W-1	thyroid	PDGFRA	CGP-60474	CDK5	-2.553
CGTH-W-1	thyroid	TP53	CGP-60474	CDK5	-2.553
COLO-320-HSR	large_intestine	APC	CGP-60474	CDK5	-0.3219
COLO-320-HSR	large_intestine	MYC	CGP-60474	CDK5	-0.3219
COLO-320-HSR	large_intestine	TP53	CGP-60474	CDK5	-0.3219
COLO-668	lung: small_cell_carcinoma	KRAS	CGP-60474	CDK5	-1.34
COLO-668	lung: small_cell_carcinoma	TP53	CGP-60474	CDK5	-1.34
COLO-800	malignant_melanoma	BRAF	CGP-60474	CDK5	-0.1395
COLO-800	malignant_melanoma	CDKN2A	CGP-60474	CDK5	-0.1395
COLO-800	malignant_melanoma	TP53	CGP-60474	CDK5	-0.1395
COLO-824	breast	RB1	CGP-60474	CDK5	-1.055
CP67-MEL	malignant_melanoma	BRAF	CGP-60474	CDK5	-2.938
CP67-MEL	malignant_melanoma	CDKN2A	CGP-60474	CDK5	-2.938
CP67-MEL	malignant_melanoma	PTEN	CGP-60474	CDK5	-2.938
CTV-1	AML	CDKN2A	CGP-60474	CDK5	-2.942
CTV-1	AML	NOTCH1	CGP-60474	CDK5	-2.942
CTV-1	AML	RB1	CGP-60474	CDK5	-2.942
D-247MG	glioma	CDKN2A	CGP-60474	CDK5	-0.01766
D-247MG	glioma	EGFR	CGP-60474	CDK5	-0.01766
D-247MG	glioma	MET	CGP-60474	CDK5	-0.01766
D-247MG	glioma	PTEN	CGP-60474	CDK5	-0.01766
D-336MG	glioma	CDKN2A	CGP-60474	CDK5	-2.259
D-336MG	glioma	PTEN	CGP-60474	CDK5	-2.259
D-336MG	glioma	RB1	CGP-60474	CDK5	-2.259
D-336MG	glioma	TP53	CGP-60474	CDK5	-2.259
Daudi	Burkitt lymphoma	CTNNB1	CGP-60474	CDK5	-2.804
Daudi	Burkitt lymphoma	TP53	CGP-60474	CDK5	-2.804
DEL	lymphoid_neoplasm other	TP53	CGP-60474	CDK5	-3.648
DG-75	Burkitt lymphoma	TP53	CGP-60474	CDK5	-2.196
DMS-79	lung: small_cell_carcinoma	RB1	CGP-60474	CDK5	-0.876
DMS-79	lung: small_cell_carcinoma	TP53	CGP-60474	CDK5	-0.876
DOHH-2	B cell lymphoma	CDKN2A	CGP-60474	CDK5	-3.175
DU-4475	breast	APC	CGP-60474	CDK5	-0.1818
DU-4475	breast	BRAF	CGP-60474	CDK5	-0.1818
DU-4475	breast	MAP2K4	CGP-60474	CDK5	-0.1818
DU-4475	breast	RB1	CGP-60474	CDK5	-0.1818
EM-2	CML	CDKN2A	CGP-60474	CDK5	-1.745
EM-2	CML	TP53	CGP-60474	CDK5	-1.745
ES3	Ewings sarcoma	TP53	CGP-60474	CDK5	-0.0579
ES4	Ewings sarcoma	CDKN2A	CGP-60474	CDK5	-3.362
ES6	Ewings sarcoma	TP53	CGP-60474	CDK5	-4.759
ES7	Ewings sarcoma	TP53	CGP-60474	CDK5	-0.09438
ES8	Ewings sarcoma	CDKN2A	CGP-60474	CDK5	-0.881
ES8	Ewings sarcoma	PTEN	CGP-60474	CDK5	-0.881
ES8	Ewings sarcoma	TP53	CGP-60474	CDK5	-0.881
ETK-1	biliary_tract	CDKN2A	CGP-60474	CDK5	-4.181
ETK-1	biliary_tract	FGFR3	CGP-60474	CDK5	-4.181
ETK-1	biliary_tract	TP53	CGP-60474	CDK5	-4.181
EVSA-T	breast	CDH1	CGP-60474	CDK5	-1.998
EVSA-T	breast	GNAS	CGP-60474	CDK5	-1.998
EVSA-T	breast	PTEN	CGP-60474	CDK5	-1.998
EVSA-T	breast	TP53	CGP-60474	CDK5	-1.998
EW-1	Ewings sarcoma	CDKN2A	CGP-60474	CDK5	-3.089
EW-1	Ewings sarcoma	MYC	CGP-60474	CDK5	-3.089
EW-1	Ewings sarcoma	TP53	CGP-60474	CDK5	-3.089
EW-16	Ewings sarcoma	CDKN2A	CGP-60474	CDK5	-3.415
EW-16	Ewings sarcoma	TP53	CGP-60474	CDK5	-3.415
GB-1	glioma	CDKN2A	CGP-60474	CDK5	-3.277
GB-1	glioma	TP53	CGP-60474	CDK5	-3.277
GI-1	glioma	PIK3R1	CGP-60474	CDK5	-2.531
GI-1	glioma	RB1	CGP-60474	CDK5	-2.531
GI-1	glioma	TP53	CGP-60474	CDK5	-2.531
GR-ST	lymphoblastic leukemia	RB1	CGP-60474	CDK5	-1.754
GR-ST	lymphoblastic leukemia	TP53	CGP-60474	CDK5	-1.754
GT3TKB	stomach	NF1	CGP-60474	CDK5	-2.855
GT3TKB	stomach	NF2	CGP-60474	CDK5	-2.855
GT3TKB	stomach	TP53	CGP-60474	CDK5	-2.855
HAL-01	lymphoblastic leukemia	CDKN2A	CGP-60474	CDK5	-1.504
HAL-01	lymphoblastic leukemia	NRAS	CGP-60474	CDK5	-1.504
HCC1599	breast	AKT2	CGP-60474	CDK5	-3.132
HCC1599	breast	TP53	CGP-60474	CDK5	-3.132
HCC2157	breast	TP53	CGP-60474	CDK5	-1.715
HCC2218	breast	CDH1	CGP-60474	CDK5	-0.4121
HCC2218	breast	ERBB2	CGP-60474	CDK5	-0.4121
HCC2218	breast	TP53	CGP-60474	CDK5	-0.4121
HCE-4	oesophagus	CCND1	CGP-60474	CDK5	-0.8039
HCE-4	oesophagus	TP53	CGP-60474	CDK5	-0.8039
HD-MY-Z	Hodgkin lymphoma	CDKN2A	CGP-60474	CDK5	-2.814
HD-MY-Z	Hodgkin lymphoma	NRAS	CGP-60474	CDK5	-2.814
HD-MY-Z	Hodgkin lymphoma	TP53	CGP-60474	CDK5	-2.814
HEL	AML	CDKN2A	CGP-60474	CDK5	-2.245
HEL	AML	JAK2	CGP-60474	CDK5	-2.245
HEL	AML	TP53	CGP-60474	CDK5	-2.245
HH	lymphoid_neoplasm other	TP53	CGP-60474	CDK5	-2.651
HOP-62	lung: NSCLC: adenocarcinoma	CDKN2A	CGP-60474	CDK5	-3.179
HOP-62	lung: NSCLC: adenocarcinoma	KRAS	CGP-60474	CDK5	-3.179
HOP-62	lung: NSCLC: adenocarcinoma	TP53	CGP-60474	CDK5	-3.179
HT	B cell lymphoma	PTEN	CGP-60474	CDK5	-2.628
HT	B cell lymphoma	TP53	CGP-60474	CDK5	-2.628
HT-144	malignant_melanoma	BRAF	CGP-60474	CDK5	-3.866
HT-144	malignant_melanoma	CDKN2A	CGP-60474	CDK5	-3.866
HT-144	malignant_melanoma	PTEN	CGP-60474	CDK5	-3.866
HUTU-80	other	CTNNB1	CGP-60474	CDK5	-3.792
IA-LM	lung: NSCLC: large cell	KRAS	CGP-60474	CDK5	-2.318
IST-MEL1	malignant_melanoma	BRAF	CGP-60474	CDK5	-2.222
IST-MEL1	malignant_melanoma	TP53	CGP-60474	CDK5	-2.222
IST-MES1	mesothelioma	CDKN2A	CGP-60474	CDK5	-1.99
IST-SL1	lung: small_cell_carcinoma	RB1	CGP-60474	CDK5	-2.12
IST-SL2	lung: small_cell_carcinoma	PTEN	CGP-60474	CDK5	-1.139
IST-SL2	lung: small_cell_carcinoma	RB1	CGP-60474	CDK5	-1.139
IST-SL2	lung: small_cell_carcinoma	TP53	CGP-60474	CDK5	-1.139
JiyoyeP-2003	Burkitt lymphoma	TP53	CGP-60474	CDK5	-3.438
J-RT3-T3-5	lymphoblastic T cell leukaemia	CDKN2A	CGP-60474	CDK5	-2.65
J-RT3-T3-5	lymphoblastic T cell leukaemia	PTEN	CGP-60474	CDK5	-2.65
J-RT3-T3-5	lymphoblastic T cell leukaemia	TP53	CGP-60474	CDK5	-2.65
K5	thyroid	BRAF	CGP-60474	CDK5	-3.933
K5	thyroid	CDKN2A	CGP-60474	CDK5	-3.933
K5	thyroid	PIK3CA	CGP-60474	CDK5	-3.933
K-562	CML	CDKN2A	CGP-60474	CDK5	-0.5279
K-562	CML	TP53	CGP-60474	CDK5	-0.5279
KALS-1	glioma	NF1	CGP-60474	CDK5	-3.299
KALS-1	glioma	PTEN	CGP-60474	CDK5	-3.299
KALS-1	glioma	TP53	CGP-60474	CDK5	-3.299
KARPAS-299	lymphoid_neoplasm other	TP53	CGP-60474	CDK5	-3.513
KARPAS-422	B cell lymphoma	PTEN	CGP-60474	CDK5	-2.851
KARPAS-422	B cell lymphoma	TP53	CGP-60474	CDK5	-2.851
KE-37	lymphoblastic leukemia	CDKN2A	CGP-60474	CDK5	-2.437
KE-37	lymphoblastic leukemia	NOTCH1	CGP-60474	CDK5	-2.437
KE-37	lymphoblastic leukemia	NRAS	CGP-60474	CDK5	-2.437
KE-37	lymphoblastic leukemia	PTEN	CGP-60474	CDK5	-2.437
KE-37	lymphoblastic leukemia	TP53	CGP-60474	CDK5	-2.437
KGN	ovary	CDKN2A	CGP-60474	CDK5	-4.554
KINGS-1	glioma	CDKN2A	CGP-60474	CDK5	-2.276
KINGS-1	glioma	CDKN2C	CGP-60474	CDK5	-2.276
KINGS-1	glioma	TP53	CGP-60474	CDK5	-2.276
KLE	endometrium	AKT2	CGP-60474	CDK5	-2.916
KLE	endometrium	KRAS	CGP-60474	CDK5	-2.916
KLE	endometrium	MAP2K4	CGP-60474	CDK5	-2.916
KLE	endometrium	TP53	CGP-60474	CDK5	-2.916
KM12	large_intestine	GNAS	CGP-60474	CDK5	-2.082
KM12	large_intestine	PTEN	CGP-60474	CDK5	-2.082
KM12	large_intestine	TP53	CGP-60474	CDK5	-2.082
KNS-42	glioma	TP53	CGP-60474	CDK5	-2.046
KNS-81-FD	glioma	CDKN2A	CGP-60474	CDK5	-1.058
KNS-81-FD	glioma	EGFR	CGP-60474	CDK5	-1.058
KNS-81-FD	glioma	NF2	CGP-60474	CDK5	-1.058
KNS-81-FD	glioma	PIK3R1	CGP-60474	CDK5	-1.058
KS-1	glioma	CDKN2A	CGP-60474	CDK5	-4.263
KURAMOCHI	ovary	KRAS	CGP-60474	CDK5	-2.83
KURAMOCHI	ovary	TP53	CGP-60474	CDK5	-2.83
L-363	Myeloma	NRAS	CGP-60474	CDK5	-2.384
L-363	Myeloma	PIK3CA	CGP-60474	CDK5	-2.384
L-363	Myeloma	TP53	CGP-60474	CDK5	-2.384
L-428	Hodgkin lymphoma	TP53	CGP-60474	CDK5	-2.186
LAMA-84	CML	CDKN2A	CGP-60474	CDK5	-1.432
LAMA-84	CML	TP53	CGP-60474	CDK5	-1.432
LB1047-RCC	Renal cell carcinoma	CDKN2A	CGP-60474	CDK5	-3.482
LB1047-RCC	Renal cell carcinoma	NF2	CGP-60474	CDK5	-3.482
LB373-MEL-D	malignant_melanoma	CDKN2A	CGP-60474	CDK5	-1.565
LB373-MEL-D	malignant_melanoma	NRAS	CGP-60474	CDK5	-1.565
LB771-HNC	upper_aerodigestive_tract	CDKN2A	CGP-60474	CDK5	-1.873
LB771-HNC	upper_aerodigestive_tract	PIK3CA	CGP-60474	CDK5	-1.873
LB771-HNC	upper_aerodigestive_tract	TP53	CGP-60474	CDK5	-1.873
LB831-BLC	bladder	NF2	CGP-60474	CDK5	-3.419
LB831-BLC	bladder	RB1	CGP-60474	CDK5	-3.419
LB831-BLC	bladder	TP53	CGP-60474	CDK5	-3.419
LB996-RCC	Renal cell carcinoma	CDKN2A	CGP-60474	CDK5	-3.414
LB996-RCC	Renal cell carcinoma	NF2	CGP-60474	CDK5	-3.414
LB996-RCC	Renal cell carcinoma	STK11	CGP-60474	CDK5	-3.414
LC-2-ad	lung: NSCLC: adenocarcinoma	CDKN2A	CGP-60474	CDK5	-4.096
LC-2-ad	lung: NSCLC: adenocarcinoma	MYC	CGP-60474	CDK5	-4.096
LC-2-ad	lung: NSCLC: adenocarcinoma	TP53	CGP-60474	CDK5	-4.096
LC4-1	lymphoblastic leukemia	CDKN2A	CGP-60474	CDK5	-2.64
LOUCY	lymphoblastic T cell leukaemia	TP53	CGP-60474	CDK5	-0.4884
LOXIMVI	malignant_melanoma	BRAF	CGP-60474	CDK5	-1.501
LOXIMVI	malignant_melanoma	CDKN2A	CGP-60474	CDK5	-1.501
LP-1	Myeloma	TP53	CGP-60474	CDK5	-2.953
LS-1034	large_intestine	APC	CGP-60474	CDK5	-1.278
LS-1034	large_intestine	KRAS	CGP-60474	CDK5	-1.278
LS-1034	large_intestine	TP53	CGP-60474	CDK5	-1.278
LS-123	large_intestine	APC	CGP-60474	CDK5	-2.292
LS-123	large_intestine	KRAS	CGP-60474	CDK5	-2.292
LS-123	large_intestine	SMAD4	CGP-60474	CDK5	-2.292
LS-123	large_intestine	TP53	CGP-60474	CDK5	-2.292
LS-411N	large_intestine	APC	CGP-60474	CDK5	-3.275
LS-411N	large_intestine	BRAF	CGP-60474	CDK5	-3.275
LS-411N	large_intestine	TP53	CGP-60474	CDK5	-3.275
LS-513	large_intestine	CTNNB1	CGP-60474	CDK5	-0.5977
LS-513	large_intestine	KRAS	CGP-60474	CDK5	-0.5977
LU-134-A	lung: small_cell_carcinoma	PTEN	CGP-60474	CDK5	-1.625
LU-134-A	lung: small_cell_carcinoma	RB1	CGP-60474	CDK5	-1.625
LU-134-A	lung: small_cell_carcinoma	TP53	CGP-60474	CDK5	-1.625
LU-65	lung other	CDKN2A	CGP-60474	CDK5	-2.378
LU-65	lung other	EGFR	CGP-60474	CDK5	-2.378
LU-65	lung other	KRAS	CGP-60474	CDK5	-2.378
LU-65	lung other	MYC	CGP-60474	CDK5	-2.378
LU-65	lung other	RB1	CGP-60474	CDK5	-2.378
LU-65	lung other	TP53	CGP-60474	CDK5	-2.378
LXF-289	lung: NSCLC: adenocarcinoma	CDKN2A	CGP-60474	CDK5	-1.871
LXF-289	lung: NSCLC: adenocarcinoma	CTNNB1	CGP-60474	CDK5	-1.871
LXF-289	lung: NSCLC: adenocarcinoma	KIT	CGP-60474	CDK5	-1.871
LXF-289	lung: NSCLC: adenocarcinoma	TP53	CGP-60474	CDK5	-1.871
MC116	B cell lymphoma	PTEN	CGP-60474	CDK5	-3.211
MC116	B cell lymphoma	TP53	CGP-60474	CDK5	-3.211
MC-CAR	Myeloma	HRAS	CGP-60474	CDK5	-2.185
MFH-ino	soft tissue other	CDKN2A	CGP-60474	CDK5	-2.414
MFH-ino	soft tissue other	NF2	CGP-60474	CDK5	-2.414
MFH-ino	soft tissue other	NRAS	CGP-60474	CDK5	-2.414
MHH-NB-11	neuroblastoma	NF1	CGP-60474	CDK5	-1.542
ML-2	AML	CDKN2A	CGP-60474	CDK5	-1.289
ML-2	AML	KRAS	CGP-60474	CDK5	-1.289
ML-2	AML	NOTCH1	CGP-60474	CDK5	-1.289
MLMA	hairy_cell_leukaemia	TP53	CGP-60474	CDK5	-2.556
MMAC-SF	malignant_melanoma	BRAF	CGP-60474	CDK5	-1.14
MMAC-SF	malignant_melanoma	CDK4	CGP-60474	CDK5	-1.14
MMAC-SF	malignant_melanoma	CTNNB1	CGP-60474	CDK5	-1.14
MMAC-SF	malignant_melanoma	MDM2	CGP-60474	CDK5	-1.14
MN-60	B cell leukemia	CDKN2A	CGP-60474	CDK5	-2.041
MN-60	B cell leukemia	PIK3R1	CGP-60474	CDK5	-2.041
MONO-MAC-6	AML	RB1	CGP-60474	CDK5	-0.3839
MPP-89	mesothelioma	NF2	CGP-60474	CDK5	-2.42
MS-1	lung: small_cell_carcinoma	EGFR	CGP-60474	CDK5	-1.61
MS-1	lung: small_cell_carcinoma	MYC	CGP-60474	CDK5	-1.61
MS-1	lung: small_cell_carcinoma	RB1	CGP-60474	CDK5	-1.61
MS-1	lung: small_cell_carcinoma	TP53	CGP-60474	CDK5	-1.61
MZ1-PC	pancreas	CDKN2A	CGP-60474	CDK5	-3.177
MZ1-PC	pancreas	KRAS	CGP-60474	CDK5	-3.177
MZ1-PC	pancreas	TP53	CGP-60474	CDK5	-3.177
MZ2-MEL	malignant_melanoma	CDKN2A	CGP-60474	CDK5	-2.764
MZ2-MEL	malignant_melanoma	NRAS	CGP-60474	CDK5	-2.764
NB13	neuroblastoma	TP53	CGP-60474	CDK5	-0.9624
NB14	neuroblastoma	TP53	CGP-60474	CDK5	-0.3443
NCI-H128	lung: small_cell_carcinoma	RB1	CGP-60474	CDK5	-1.281
NCI-H1355	lung: NSCLC: adenocarcinoma	KRAS	CGP-60474	CDK5	-3.714
NCI-H1355	lung: NSCLC: adenocarcinoma	STK11	CGP-60474	CDK5	-3.714
NCI-H1355	lung: NSCLC: adenocarcinoma	TP53	CGP-60474	CDK5	-3.714
NCI-H1395	lung: NSCLC: adenocarcinoma	BRAF	CGP-60474	CDK5	-1.314
NCI-H1395	lung: NSCLC: adenocarcinoma	STK11	CGP-60474	CDK5	-1.314
NCI-H1648	lung: NSCLC: adenocarcinoma	CDKN2A	CGP-60474	CDK5	-1.634
NCI-H1648	lung: NSCLC: adenocarcinoma	MET	CGP-60474	CDK5	-1.634
NCI-H1648	lung: NSCLC: adenocarcinoma	TP53	CGP-60474	CDK5	-1.634
NCI-H1650	lung: NSCLC: adenocarcinoma	CDKN2A	CGP-60474	CDK5	-0.2788
NCI-H1650	lung: NSCLC: adenocarcinoma	EGFR	CGP-60474	CDK5	-0.2788
NCI-H1650	lung: NSCLC: adenocarcinoma	TP53	CGP-60474	CDK5	-0.2788
NCI-H1694	lung: small_cell_carcinoma	TP53	CGP-60474	CDK5	-0.1472
NCI-H1770	lung: NSCLC: NOS	PTEN	CGP-60474	CDK5	-0.3523
NCI-H1770	lung: NSCLC: NOS	RB1	CGP-60474	CDK5	-0.3523
NCI-H1770	lung: NSCLC: NOS	TP53	CGP-60474	CDK5	-0.3523
NCI-H1838	lung: NSCLC: adenocarcinoma	CDKN2A	CGP-60474	CDK5	-0.239
NCI-H1838	lung: NSCLC: adenocarcinoma	EGFR	CGP-60474	CDK5	-0.239
NCI-H1838	lung: NSCLC: adenocarcinoma	TP53	CGP-60474	CDK5	-0.239
NCI-H187	lung: small_cell_carcinoma	TP53	CGP-60474	CDK5	-1.02
NCI-H2107	lung: small_cell_carcinoma	RB1	CGP-60474	CDK5	-1.998
NCI-H2126	lung: NSCLC: adenocarcinoma	CDKN2A	CGP-60474	CDK5	-0.2924
NCI-H2126	lung: NSCLC: adenocarcinoma	STK11	CGP-60474	CDK5	-0.2924
NCI-H2126	lung: NSCLC: adenocarcinoma	TP53	CGP-60474	CDK5	-0.2924
NCI-H2141	lung: small_cell_carcinoma	RB1	CGP-60474	CDK5	-2.267
NCI-H2141	lung: small_cell_carcinoma	TP53	CGP-60474	CDK5	-2.267
NCI-H2171	lung: small_cell_carcinoma	MYC	CGP-60474	CDK5	-1.365
NCI-H2171	lung: small_cell_carcinoma	PIK3R1	CGP-60474	CDK5	-1.365
NCI-H2171	lung: small_cell_carcinoma	RB1	CGP-60474	CDK5	-1.365
NCI-H2171	lung: small_cell_carcinoma	TP53	CGP-60474	CDK5	-1.365
NCI-H226	lung: NSCLC: squamous_cell_carcinoma	CDKN2A	CGP-60474	CDK5	-1.537
NCI-H23	lung: NSCLC: NOS	CCND1	CGP-60474	CDK5	-1.401
NCI-H23	lung: NSCLC: NOS	KRAS	CGP-60474	CDK5	-1.401
NCI-H23	lung: NSCLC: NOS	MYC	CGP-60474	CDK5	-1.401
NCI-H23	lung: NSCLC: NOS	STK11	CGP-60474	CDK5	-1.401
NCI-H23	lung: NSCLC: NOS	TP53	CGP-60474	CDK5	-1.401
NCI-H747	large_intestine	APC	CGP-60474	CDK5	-3.049
NCI-H747	large_intestine	KRAS	CGP-60474	CDK5	-3.049
NCI-H747	large_intestine	TP53	CGP-60474	CDK5	-3.049
NCI-H82	lung: small_cell_carcinoma	MYC	CGP-60474	CDK5	-0.2094
NCI-H82	lung: small_cell_carcinoma	RB1	CGP-60474	CDK5	-0.2094
NCI-SNU-1	stomach	KRAS	CGP-60474	CDK5	-3.063
NCI-SNU-16	stomach	CDKN2A	CGP-60474	CDK5	-0.5324
NCI-SNU-16	stomach	FGFR2	CGP-60474	CDK5	-0.5324
NCI-SNU-16	stomach	MYC	CGP-60474	CDK5	-0.5324
NCI-SNU-16	stomach	TP53	CGP-60474	CDK5	-0.5324
NMC-G1	glioma	BRAF	CGP-60474	CDK5	-3.431
NMC-G1	glioma	CDKN2A	CGP-60474	CDK5	-3.431
NMC-G1	glioma	MAP2K4	CGP-60474	CDK5	-3.431
NMC-G1	glioma	NF2	CGP-60474	CDK5	-3.431
no-10	glioma	PTEN	CGP-60474	CDK5	-4.216
no-10	glioma	TP53	CGP-60474	CDK5	-4.216
no-11	glioma	NF1	CGP-60474	CDK5	-3.548
no-11	glioma	PTEN	CGP-60474	CDK5	-3.548
no-11	glioma	RB1	CGP-60474	CDK5	-3.548
no-11	glioma	TP53	CGP-60474	CDK5	-3.548
NOMO-1	AML	CDKN2A	CGP-60474	CDK5	-1.96
NOMO-1	AML	KRAS	CGP-60474	CDK5	-1.96
NOMO-1	AML	TP53	CGP-60474	CDK5	-1.96
NOS-1	osteosarcoma	TP53	CGP-60474	CDK5	-3.929
OCUB-M	breast	ERBB2	CGP-60474	CDK5	-2.949
OCUB-M	breast	MYC	CGP-60474	CDK5	-2.949
OCUB-M	breast	PIK3CA	CGP-60474	CDK5	-2.949
OCUB-M	breast	RB1	CGP-60474	CDK5	-2.949
OCUB-M	breast	TP53	CGP-60474	CDK5	-2.949
OMC-1	cervix	PIK3CA	CGP-60474	CDK5	-2.155
ONS-76	medulloblastoma	CDKN2A	CGP-60474	CDK5	-2.56
ONS-76	medulloblastoma	NRAS	CGP-60474	CDK5	-2.56
OPM-2	Myeloma	CDKN2C	CGP-60474	CDK5	-1.87
OPM-2	Myeloma	FGFR3	CGP-60474	CDK5	-1.87
OPM-2	Myeloma	PTEN	CGP-60474	CDK5	-1.87
OPM-2	Myeloma	TP53	CGP-60474	CDK5	-1.87
OS-RC-2	Renal cell carcinoma	CDKN2A	CGP-60474	CDK5	-2.545
OS-RC-2	Renal cell carcinoma	PTEN	CGP-60474	CDK5	-2.545
OS-RC-2	Renal cell carcinoma	VHL	CGP-60474	CDK5	-2.545
PSN1	pancreas	CDKN2A	CGP-60474	CDK5	-4.189
PSN1	pancreas	KRAS	CGP-60474	CDK5	-4.189
PSN1	pancreas	MYC	CGP-60474	CDK5	-4.189
PSN1	pancreas	SMAD4	CGP-60474	CDK5	-4.189
PSN1	pancreas	TP53	CGP-60474	CDK5	-4.189
Raji	Burkitt lymphoma	TP53	CGP-60474	CDK5	-3.156
Ramos-2G6-4C10	Burkitt lymphoma	TP53	CGP-60474	CDK5	-2.897
RCC10RGB	Renal cell carcinoma	CDKN2A	CGP-60474	CDK5	-2.203
RCC10RGB	Renal cell carcinoma	VHL	CGP-60474	CDK5	-2.203
RH-1	rhabdomyosarcoma (putative Ewing's)	TP53	CGP-60474	CDK5	-0.8897
RKO	large_intestine	BRAF	CGP-60474	CDK5	-2.087
RKO	large_intestine	NF1	CGP-60474	CDK5	-2.087
RKO	large_intestine	PIK3CA	CGP-60474	CDK5	-2.087
RS4-11	leukemia	CDKN2A	CGP-60474	CDK5	-2.536
RXF393	Renal cell carcinoma	CDKN2A	CGP-60474	CDK5	-3.054
RXF393	Renal cell carcinoma	PTEN	CGP-60474	CDK5	-3.054
RXF393	Renal cell carcinoma	TP53	CGP-60474	CDK5	-3.054
SCC-15	upper_aerodigestive_tract	CCND1	CGP-60474	CDK5	-1.103
SCC-15	upper_aerodigestive_tract	EGFR	CGP-60474	CDK5	-1.103
SCC-15	upper_aerodigestive_tract	MYC	CGP-60474	CDK5	-1.103
SCC-15	upper_aerodigestive_tract	PIK3CA	CGP-60474	CDK5	-1.103
SCC-15	upper_aerodigestive_tract	TP53	CGP-60474	CDK5	-1.103
SF126	glioma	CDKN2A	CGP-60474	CDK5	-2.139
SF126	glioma	PTEN	CGP-60474	CDK5	-2.139
SF126	glioma	RB1	CGP-60474	CDK5	-2.139
SF268	glioma	CDKN2A	CGP-60474	CDK5	-3.162
SF268	glioma	EGFR	CGP-60474	CDK5	-3.162
SF268	glioma	TP53	CGP-60474	CDK5	-3.162
SF539	glioma	PTEN	CGP-60474	CDK5	-1.184
SF539	glioma	RB1	CGP-60474	CDK5	-1.184
SF539	glioma	TP53	CGP-60474	CDK5	-1.184
SH-4	malignant_melanoma	BRAF	CGP-60474	CDK5	-1.254
SH-4	malignant_melanoma	CDKN2A	CGP-60474	CDK5	-1.254
SIG-M5	AML	BRAF	CGP-60474	CDK5	-2.483
SJSA-1	other	CDK4	CGP-60474	CDK5	-2.836
SJSA-1	other	MDM2	CGP-60474	CDK5	-2.836
SK-LMS-1	soft tissue other	TP53	CGP-60474	CDK5	-1.881
SK-MEL-2	malignant_melanoma	NRAS	CGP-60474	CDK5	-0.7029
SK-MEL-2	malignant_melanoma	TP53	CGP-60474	CDK5	-0.7029
SK-N-DZ	neuroblastoma	TP53	CGP-60474	CDK5	-0.8283
SK-NEP-1	Renal other (putative Ewing's)	CDKN2A	CGP-60474	CDK5	-2.52
SK-NEP-1	Renal other (putative Ewing's)	TP53	CGP-60474	CDK5	-2.52
SK-UT-1	soft tissue other	APC	CGP-60474	CDK5	-2.04
SK-UT-1	soft tissue other	PIK3CA	CGP-60474	CDK5	-2.04
SK-UT-1	soft tissue other	PTEN	CGP-60474	CDK5	-2.04
SK-UT-1	soft tissue other	RB1	CGP-60474	CDK5	-2.04
SK-UT-1	soft tissue other	TP53	CGP-60474	CDK5	-2.04
SNB75	glioma	TP53	CGP-60474	CDK5	-3.577
SNU-C2B	large_intestine	KRAS	CGP-60474	CDK5	-2.286
SNU-C2B	large_intestine	TP53	CGP-60474	CDK5	-2.286
SR	lymphoid_neoplasm other	CDKN2A	CGP-60474	CDK5	-3.583
SW872	soft tissue other	BRAF	CGP-60474	CDK5	-3.64
SW872	soft tissue other	CDKN2A	CGP-60474	CDK5	-3.64
SW872	soft tissue other	PTEN	CGP-60474	CDK5	-3.64
SW872	soft tissue other	TP53	CGP-60474	CDK5	-3.64
SW954	vulva	SMAD4	CGP-60474	CDK5	-3.149
SW954	vulva	TP53	CGP-60474	CDK5	-3.149
SW962	vulva	GNAS	CGP-60474	CDK5	-3.108
SW962	vulva	MDM2	CGP-60474	CDK5	-3.108
SW962	vulva	TP53	CGP-60474	CDK5	-3.108
SW982	soft tissue other	BRAF	CGP-60474	CDK5	-3.918
SW982	soft tissue other	CDKN2A	CGP-60474	CDK5	-3.918
TE-1	oesophagus	RB1	CGP-60474	CDK5	-0.1909
TE-1	oesophagus	SMAD4	CGP-60474	CDK5	-0.1909
TE-1	oesophagus	TP53	CGP-60474	CDK5	-0.1909
TE-10	oesophagus	CCND1	CGP-60474	CDK5	-3.261
TE-10	oesophagus	CDKN2A	CGP-60474	CDK5	-3.261
TE-10	oesophagus	TP53	CGP-60474	CDK5	-3.261
TE-11	oesophagus	CCND1	CGP-60474	CDK5	-3.383
TE-11	oesophagus	CDKN2A	CGP-60474	CDK5	-3.383
TE-11	oesophagus	TP53	CGP-60474	CDK5	-3.383
TE-12	oesophagus	CDKN2A	CGP-60474	CDK5	-3.029
TE-15	oesophagus	CDKN2A	CGP-60474	CDK5	-3.237
TE-15	oesophagus	TP53	CGP-60474	CDK5	-3.237
TE-5	oesophagus	CDKN2A	CGP-60474	CDK5	-2.389
TE-5	oesophagus	PIK3CA	CGP-60474	CDK5	-2.389
TE-5	oesophagus	TP53	CGP-60474	CDK5	-2.389
TE-6	oesophagus	CCND1	CGP-60474	CDK5	-0.7285
TE-6	oesophagus	CDKN2A	CGP-60474	CDK5	-0.7285
TE-6	oesophagus	ERBB2	CGP-60474	CDK5	-0.7285
TE-6	oesophagus	MDM2	CGP-60474	CDK5	-0.7285
TE-6	oesophagus	TP53	CGP-60474	CDK5	-0.7285
TE-8	oesophagus	CDKN2A	CGP-60474	CDK5	-3.738
TE-8	oesophagus	EGFR	CGP-60474	CDK5	-3.738
TE-8	oesophagus	MYC	CGP-60474	CDK5	-3.738
TE-8	oesophagus	TP53	CGP-60474	CDK5	-3.738
TGBC1TKB	biliary_tract	PTEN	CGP-60474	CDK5	-3.721
TGBC1TKB	biliary_tract	TP53	CGP-60474	CDK5	-3.721
TK10	Renal cell carcinoma	CCND1	CGP-60474	CDK5	-2.866
TK10	Renal cell carcinoma	TP53	CGP-60474	CDK5	-2.866
U-87-MG	glioma	CDKN2A	CGP-60474	CDK5	-0.3373
U-87-MG	glioma	CDKN2C	CGP-60474	CDK5	-0.3373
U-87-MG	glioma	PTEN	CGP-60474	CDK5	-0.3373
VA-ES-BJ	soft tissue other	CDKN2A	CGP-60474	CDK5	-3.18
VA-ES-BJ	soft tissue other	NF2	CGP-60474	CDK5	-3.18
697	lymphoblastic leukemia	NRAS	Vorinostat	HDAC1	-0.7567
697	lymphoblastic leukemia	TCF3_PBX1	Vorinostat	HDAC1	-0.7567
A3-KAW	stomach	CDKN2A	Vorinostat	HDAC1	-0.9022
A4-Fuk	malignant_melanoma	KRAS	Vorinostat	HDAC1	-0.4359
A4-Fuk	malignant_melanoma	TP53	Vorinostat	HDAC1	-0.4359
ALL-PO	lymphoblastic leukemia	TP53	Vorinostat	HDAC1	-0.2152
ATN-1	lymphoblastic T cell leukaemia	NOTCH1	Vorinostat	HDAC1	-0.2964
BCPAP	thyroid	BRAF	Vorinostat	HDAC1	-0.6866
BCPAP	thyroid	TP53	Vorinostat	HDAC1	-0.6866
BE-13	lymphoblastic leukemia	NOTCH1	Vorinostat	HDAC1	-0.6388
BE-13	lymphoblastic leukemia	TP53	Vorinostat	HDAC1	-0.6388
BE-13	lymphoblastic leukemia	TSC1	Vorinostat	HDAC1	-0.6388
BV-173	CML	CDKN2A	Vorinostat	HDAC1	-0.349
C2BBe1	large_intestine	APC	Vorinostat	HDAC1	-0.7596
C2BBe1	large_intestine	TP53	Vorinostat	HDAC1	-0.7596
CHL-1	malignant_melanoma	CDKN2A	Vorinostat	HDAC1	-0.4254
CHL-1	malignant_melanoma	KRAS	Vorinostat	HDAC1	-0.4254
CHL-1	malignant_melanoma	TP53	Vorinostat	HDAC1	-0.4254
CHP-212	neuroblastoma	NRAS	Vorinostat	HDAC1	-0.7811
CTB-1	B cell lymphoma	CDKN2A	Vorinostat	HDAC1	-0.6103
DB	B cell lymphoma	TP53	Vorinostat	HDAC1	-0.528
DOHH-2	B cell lymphoma	CDKN2A	Vorinostat	HDAC1	-0.3448
EW-1	Ewings sarcoma	CDKN2A	Vorinostat	HDAC1	-0.2006
EW-1	Ewings sarcoma	MYC	Vorinostat	HDAC1	-0.2006
EW-1	Ewings sarcoma	TP53	Vorinostat	HDAC1	-0.2006
HAL-01	lymphoblastic leukemia	CDKN2A	Vorinostat	HDAC1	-0.02425
HAL-01	lymphoblastic leukemia	NRAS	Vorinostat	HDAC1	-0.02425
HEL	AML	CDKN2A	Vorinostat	HDAC1	-0.214
HEL	AML	JAK2	Vorinostat	HDAC1	-0.214
HEL	AML	TP53	Vorinostat	HDAC1	-0.214
HGC-27	stomach	APC	Vorinostat	HDAC1	-0.137
HGC-27	stomach	MYC	Vorinostat	HDAC1	-0.137
HGC-27	stomach	PIK3CA	Vorinostat	HDAC1	-0.137
HGC-27	stomach	PTEN	Vorinostat	HDAC1	-0.137
HGC-27	stomach	TP53	Vorinostat	HDAC1	-0.137
HH	lymphoid_neoplasm other	TP53	Vorinostat	HDAC1	-0.1212
J-RT3-T3-5	lymphoblastic T cell leukaemia	CDKN2A	Vorinostat	HDAC1	-0.09654
J-RT3-T3-5	lymphoblastic T cell leukaemia	PTEN	Vorinostat	HDAC1	-0.09654
J-RT3-T3-5	lymphoblastic T cell leukaemia	TP53	Vorinostat	HDAC1	-0.09654
KE-37	lymphoblastic leukemia	CDKN2A	Vorinostat	HDAC1	-0.1001
KE-37	lymphoblastic leukemia	NOTCH1	Vorinostat	HDAC1	-0.1001
KE-37	lymphoblastic leukemia	NRAS	Vorinostat	HDAC1	-0.1001
KE-37	lymphoblastic leukemia	PTEN	Vorinostat	HDAC1	-0.1001
KE-37	lymphoblastic leukemia	TP53	Vorinostat	HDAC1	-0.1001
KG-1	AML	TP53	Vorinostat	HDAC1	-0.2632
L-363	Myeloma	NRAS	Vorinostat	HDAC1	-0.6816
L-363	Myeloma	PIK3CA	Vorinostat	HDAC1	-0.6816
L-363	Myeloma	TP53	Vorinostat	HDAC1	-0.6816
MIA-PaCa-2	pancreas	CDKN2A	Vorinostat	HDAC1	-0.0591
MIA-PaCa-2	pancreas	KRAS	Vorinostat	HDAC1	-0.0591
MIA-PaCa-2	pancreas	TP53	Vorinostat	HDAC1	-0.0591
MOLT-4	lymphoblastic leukemia	CDKN2A	Vorinostat	HDAC1	-0.0315
MOLT-4	lymphoblastic leukemia	NOTCH1	Vorinostat	HDAC1	-0.0315
MOLT-4	lymphoblastic leukemia	NRAS	Vorinostat	HDAC1	-0.0315
MOLT-4	lymphoblastic leukemia	PTEN	Vorinostat	HDAC1	-0.0315
MOLT-4	lymphoblastic leukemia	TP53	Vorinostat	HDAC1	-0.0315
MS-1	lung: small_cell_carcinoma	EGFR	Vorinostat	HDAC1	-0.002352
MS-1	lung: small_cell_carcinoma	MYC	Vorinostat	HDAC1	-0.002352
MS-1	lung: small_cell_carcinoma	RB1	Vorinostat	HDAC1	-0.002352
MS-1	lung: small_cell_carcinoma	TP53	Vorinostat	HDAC1	-0.002352
NB14	neuroblastoma	TP53	Vorinostat	HDAC1	-0.3665
NB69	neuroblastoma	BRCA1	Vorinostat	HDAC1	-0.8899
NB7	neuroblastoma	TP53	Vorinostat	HDAC1	-1.059
NKM-1	AML	CDKN2A	Vorinostat	HDAC1	-0.5809
P12-ICHIKAWA	lymphoblastic T cell leukaemia	CDKN2A	Vorinostat	HDAC1	-0.5186
P12-ICHIKAWA	lymphoblastic T cell leukaemia	NOTCH1	Vorinostat	HDAC1	-0.5186
P12-ICHIKAWA	lymphoblastic T cell leukaemia	NRAS	Vorinostat	HDAC1	-0.5186
P12-ICHIKAWA	lymphoblastic T cell leukaemia	PTEN	Vorinostat	HDAC1	-0.5186
P12-ICHIKAWA	lymphoblastic T cell leukaemia	TP53	Vorinostat	HDAC1	-0.5186
P30-OHK	lymphoblastic leukemia	CDKN2A	Vorinostat	HDAC1	-0.1442
PA-1	ovary	NRAS	Vorinostat	HDAC1	-0.6067
RD	rhabdomyosarcoma	NRAS	Vorinostat	HDAC1	-0.02321
RD	rhabdomyosarcoma	TP53	Vorinostat	HDAC1	-0.02321
RPMI-8226	Myeloma	EGFR	Vorinostat	HDAC1	-0.3994
RPMI-8226	Myeloma	KRAS	Vorinostat	HDAC1	-0.3994
RPMI-8226	Myeloma	TP53	Vorinostat	HDAC1	-0.3994
RS4-11	leukemia	CDKN2A	Vorinostat	HDAC1	-0.1882
SK-MEL-2	malignant_melanoma	NRAS	Vorinostat	HDAC1	-0.2216
SK-MEL-2	malignant_melanoma	TP53	Vorinostat	HDAC1	-0.2216
SK-N-AS	neuroblastoma	NRAS	Vorinostat	HDAC1	-0.01944
SK-N-DZ	neuroblastoma	TP53	Vorinostat	HDAC1	-0.1028
SW954	vulva	SMAD4	Vorinostat	HDAC1	-0.1478
SW954	vulva	TP53	Vorinostat	HDAC1	-0.1478
TE-1	oesophagus	RB1	Vorinostat	HDAC1	-0.2445
TE-1	oesophagus	SMAD4	Vorinostat	HDAC1	-0.2445
TE-1	oesophagus	TP53	Vorinostat	HDAC1	-0.2445
DU-145	prostate	CDKN2A	VX-702	IL6	-1.931
DU-145	prostate	RB1	VX-702	IL6	-1.931
DU-145	prostate	STK11	VX-702	IL6	-1.931
DU-145	prostate	TP53	VX-702	IL6	-1.931
697	lymphoblastic leukemia	NRAS	Bosutinib	LYN	-0.789
697	lymphoblastic leukemia	TCF3_PBX1	Bosutinib	LYN	-0.789
A3-KAW	stomach	CDKN2A	Bosutinib	LYN	-0.2335
ACHN	Renal cell carcinoma	CDKN2A	Bosutinib	LYN	-0.591
ACHN	Renal cell carcinoma	NF2	Bosutinib	LYN	-0.591
BE-13	lymphoblastic leukemia	NOTCH1	Bosutinib	LYN	-0.7292
BE-13	lymphoblastic leukemia	TP53	Bosutinib	LYN	-0.7292
BE-13	lymphoblastic leukemia	TSC1	Bosutinib	LYN	-0.7292
BV-173	CML	CDKN2A	Bosutinib	LYN	-1.514
CAL-27	upper_aerodigestive_tract	CDKN2A	Bosutinib	LYN	-0.0667
CAL-27	upper_aerodigestive_tract	SMAD4	Bosutinib	LYN	-0.0667
CAL-27	upper_aerodigestive_tract	TP53	Bosutinib	LYN	-0.0667
CHL-1	malignant_melanoma	CDKN2A	Bosutinib	LYN	-0.588
CHL-1	malignant_melanoma	KRAS	Bosutinib	LYN	-0.588
CHL-1	malignant_melanoma	TP53	Bosutinib	LYN	-0.588
CTB-1	B cell lymphoma	CDKN2A	Bosutinib	LYN	-0.6022
DOK	upper_aerodigestive_tract	EGFR	Bosutinib	LYN	-0.9908
DOK	upper_aerodigestive_tract	TP53	Bosutinib	LYN	-0.9908
EM-2	CML	CDKN2A	Bosutinib	LYN	-0.8178
EM-2	CML	TP53	Bosutinib	LYN	-0.8178
HT-1080	soft tissue other	CDKN2A	Bosutinib	LYN	-0.5904
HT-1080	soft tissue other	NRAS	Bosutinib	LYN	-0.5904
KE-37	lymphoblastic leukemia	CDKN2A	Bosutinib	LYN	-0.7089
KE-37	lymphoblastic leukemia	NOTCH1	Bosutinib	LYN	-0.7089
KE-37	lymphoblastic leukemia	NRAS	Bosutinib	LYN	-0.7089
KE-37	lymphoblastic leukemia	PTEN	Bosutinib	LYN	-0.7089
KE-37	lymphoblastic leukemia	TP53	Bosutinib	LYN	-0.7089
LAMA-84	CML	CDKN2A	Bosutinib	LYN	-1.162
LAMA-84	CML	TP53	Bosutinib	LYN	-1.162
LB2241-RCC	Renal cell carcinoma	CDKN2A	Bosutinib	LYN	-0.6239
LB2241-RCC	Renal cell carcinoma	JAK2	Bosutinib	LYN	-0.6239
LB2241-RCC	Renal cell carcinoma	NF2	Bosutinib	LYN	-0.6239
LB771-HNC	upper_aerodigestive_tract	CDKN2A	Bosutinib	LYN	-0.2109
LB771-HNC	upper_aerodigestive_tract	PIK3CA	Bosutinib	LYN	-0.2109
LB771-HNC	upper_aerodigestive_tract	TP53	Bosutinib	LYN	-0.2109
LOXIMVI	malignant_melanoma	BRAF	Bosutinib	LYN	-0.07325
LOXIMVI	malignant_melanoma	CDKN2A	Bosutinib	LYN	-0.07325
MEG-01	CML	TP53	Bosutinib	LYN	-0.6614
MLMA	hairy_cell_leukaemia	CDK6	Bosutinib	LYN	-0.09312
MLMA	hairy_cell_leukaemia	TP53	Bosutinib	LYN	-0.09312
NB7	neuroblastoma	TP53	Bosutinib	LYN	-2.534
NCI-H292	lung: NSCLC: adenocarcinoma	CDKN2A	Bosutinib	LYN	-0.8286
RS4-11	leukemia	CDKN2A	Bosutinib	LYN	-0.7188
SW13	other	TP53	Bosutinib	LYN	-0.3076
8-MG-BA	glioma	RB1	BI-2536	PLK1	-2.834
8-MG-BA	glioma	TP53	BI-2536	PLK1	-2.834
8-MG-BA	glioma	RB1	GW843682X	PLK1	-3.751
8-MG-BA	glioma	TP53	GW843682X	PLK1	-3.751
A101D	malignant_melanoma	BRAF	BI-2536	PLK1	-3.271
A101D	malignant_melanoma	CDKN2A	BI-2536	PLK1	-3.271
A101D	malignant_melanoma	PTEN	BI-2536	PLK1	-3.271
A101D	malignant_melanoma	BRAF	GW843682X	PLK1	-4.493
A101D	malignant_melanoma	CDKN2A	GW843682X	PLK1	-4.493
A101D	malignant_melanoma	PTEN	GW843682X	PLK1	-4.493
A253	other	CCND1	BI-2536	PLK1	-2.436
A253	other	CDK6	BI-2536	PLK1	-2.436
A253	other	CDKN2A	BI-2536	PLK1	-2.436
A253	other	TP53	BI-2536	PLK1	-2.436
A253	other	CCND1	GW843682X	PLK1	-2.942
A253	other	CDK6	GW843682X	PLK1	-2.942
A253	other	CDKN2A	GW843682X	PLK1	-2.942
A253	other	TP53	GW843682X	PLK1	-2.942
A388	other	EGFR	BI-2536	PLK1	-3.735
A388	other	PIK3CA	BI-2536	PLK1	-3.735
A388	other	SMAD4	BI-2536	PLK1	-3.735
A388	other	TP53	BI-2536	PLK1	-3.735
A388	other	EGFR	GW843682X	PLK1	-4.136
A388	other	PIK3CA	GW843682X	PLK1	-4.136
A388	other	SMAD4	GW843682X	PLK1	-4.136
A388	other	TP53	GW843682X	PLK1	-4.136
A3-KAW	stomach	CDKN2A	BI-2536	PLK1	-1.229
A3-KAW	stomach	CDKN2A	GW843682X	PLK1	-2.903
ACN	neuroblastoma	BRAF	BI-2536	PLK1	-4.287
ACN	neuroblastoma	PTEN	BI-2536	PLK1	-4.287
ACN	neuroblastoma	TP53	BI-2536	PLK1	-4.287
ACN	neuroblastoma	BRAF	GW843682X	PLK1	-3.389
ACN	neuroblastoma	PTEN	GW843682X	PLK1	-3.389
ACN	neuroblastoma	TP53	GW843682X	PLK1	-3.389
ALL-PO	lymphoblastic leukemia	TP53	BI-2536	PLK1	-4.155
ALL-PO	lymphoblastic leukemia	TP53	GW843682X	PLK1	-4.734
ARH-77	Myeloma	TP53	BI-2536	PLK1	-1.743
ARH-77	Myeloma	TP53	GW843682X	PLK1	-2.769
ATN-1	lymphoblastic T cell leukaemia	NOTCH1	BI-2536	PLK1	-2.905
ATN-1	lymphoblastic T cell leukaemia	NOTCH1	GW843682X	PLK1	-4.197
BB30-HNC	upper_aerodigestive_tract	SMAD4	BI-2536	PLK1	-2.81
BB30-HNC	upper_aerodigestive_tract	TP53	BI-2536	PLK1	-2.81
BB30-HNC	upper_aerodigestive_tract	SMAD4	GW843682X	PLK1	-3.38
BB30-HNC	upper_aerodigestive_tract	TP53	GW843682X	PLK1	-3.38
BB49-HNC	upper_aerodigestive_tract	CDKN2A	GW843682X	PLK1	-0.5927
BB49-HNC	upper_aerodigestive_tract	HRAS	GW843682X	PLK1	-0.5927
BB65-RCC	Renal cell carcinoma	TP53	BI-2536	PLK1	-2.278
BB65-RCC	Renal cell carcinoma	VHL	BI-2536	PLK1	-2.278
BB65-RCC	Renal cell carcinoma	TP53	GW843682X	PLK1	-2.684
BB65-RCC	Renal cell carcinoma	VHL	GW843682X	PLK1	-2.684
BE-13	lymphoblastic leukemia	NOTCH1	BI-2536	PLK1	-3.393
BE-13	lymphoblastic leukemia	TP53	BI-2536	PLK1	-3.393
BE-13	lymphoblastic leukemia	TSC1	BI-2536	PLK1	-3.393
BE-13	lymphoblastic leukemia	NOTCH1	GW843682X	PLK1	-4.621
BE-13	lymphoblastic leukemia	TP53	GW843682X	PLK1	-4.621
BE-13	lymphoblastic leukemia	TSC1	GW843682X	PLK1	-4.621
Becker	glioma	CDKN2A	BI-2536	PLK1	-3.349
Becker	glioma	CDKN2C	BI-2536	PLK1	-3.349
Becker	glioma	TP53	BI-2536	PLK1	-3.349
Becker	glioma	CDKN2A	GW843682X	PLK1	-2.76
Becker	glioma	CDKN2C	GW843682X	PLK1	-2.76
Becker	glioma	TP53	GW843682X	PLK1	-2.76
BL-41	Burkitt lymphoma	TP53	BI-2536	PLK1	-3.18
BL-41	Burkitt lymphoma	TP53	GW843682X	PLK1	-4.448
BL-70	Burkitt lymphoma	TP53	BI-2536	PLK1	-3.51
BL-70	Burkitt lymphoma	TP53	GW843682X	PLK1	-4.705
BV-173	CML	CDKN2A	BI-2536	PLK1	-2.189
BV-173	CML	CDKN2A	GW843682X	PLK1	-3.955
CAL-62	thyroid	CDKN2A	BI-D1870	PLK1	-0.1197
CAL-62	thyroid	KRAS	BI-D1870	PLK1	-0.1197
CAL-62	thyroid	NF2	BI-D1870	PLK1	-0.1197
CAL-62	thyroid	TP53	BI-D1870	PLK1	-0.1197
Calu-6	lung: NSCLC: adenocarcinoma	KRAS	BI-2536	PLK1	-2.226
Calu-6	lung: NSCLC: adenocarcinoma	TP53	BI-2536	PLK1	-2.226
Calu-6	lung: NSCLC: adenocarcinoma	KRAS	GW843682X	PLK1	-3.358
Calu-6	lung: NSCLC: adenocarcinoma	TP53	GW843682X	PLK1	-3.358
CGTH-W-1	thyroid	CDKN2A	BI-2536	PLK1	-0.5225
CGTH-W-1	thyroid	KDR	BI-2536	PLK1	-0.5225
CGTH-W-1	thyroid	KIT	BI-2536	PLK1	-0.5225
CGTH-W-1	thyroid	PDGFRA	BI-2536	PLK1	-0.5225
CGTH-W-1	thyroid	TP53	BI-2536	PLK1	-0.5225
COLO-320-HSR	large_intestine	APC	BI-2536	PLK1	-1.109
COLO-320-HSR	large_intestine	MYC	BI-2536	PLK1	-1.109
COLO-320-HSR	large_intestine	TP53	BI-2536	PLK1	-1.109
COLO-320-HSR	large_intestine	APC	GW843682X	PLK1	-3.827
COLO-320-HSR	large_intestine	MYC	GW843682X	PLK1	-3.827
COLO-320-HSR	large_intestine	TP53	GW843682X	PLK1	-3.827
COLO-668	lung: small_cell_carcinoma	KRAS	BI-2536	PLK1	-0.804
COLO-668	lung: small_cell_carcinoma	TP53	BI-2536	PLK1	-0.804
COLO-668	lung: small_cell_carcinoma	KRAS	GW843682X	PLK1	-1.112
COLO-668	lung: small_cell_carcinoma	TP53	GW843682X	PLK1	-1.112
CP66-MEL	malignant_melanoma	CDKN2A	BI-2536	PLK1	-1.161
CP66-MEL	malignant_melanoma	NRAS	BI-2536	PLK1	-1.161
CP66-MEL	malignant_melanoma	CDKN2A	GW843682X	PLK1	-1.796
CP66-MEL	malignant_melanoma	NRAS	GW843682X	PLK1	-1.796
CP67-MEL	malignant_melanoma	BRAF	BI-2536	PLK1	-0.4149
CP67-MEL	malignant_melanoma	CDKN2A	BI-2536	PLK1	-0.4149
CP67-MEL	malignant_melanoma	PTEN	BI-2536	PLK1	-0.4149
CP67-MEL	malignant_melanoma	BRAF	GW843682X	PLK1	-2.205
CP67-MEL	malignant_melanoma	CDKN2A	GW843682X	PLK1	-2.205
CP67-MEL	malignant_melanoma	PTEN	GW843682X	PLK1	-2.205
CTV-1	AML	CDKN2A	BI-2536	PLK1	-2.873
CTV-1	AML	NOTCH1	BI-2536	PLK1	-2.873
CTV-1	AML	RB1	BI-2536	PLK1	-2.873
CTV-1	AML	CDKN2A	GW843682X	PLK1	-3.412
CTV-1	AML	NOTCH1	GW843682X	PLK1	-3.412
CTV-1	AML	RB1	GW843682X	PLK1	-3.412
D-247MG	glioma	CDK6	BI-2536	PLK1	-0.313
D-247MG	glioma	CDKN2A	BI-2536	PLK1	-0.313
D-247MG	glioma	EGFR	BI-2536	PLK1	-0.313
D-247MG	glioma	MET	BI-2536	PLK1	-0.313
D-247MG	glioma	PTEN	BI-2536	PLK1	-0.313
D-263MG	glioma	CDKN2A	BI-2536	PLK1	-0.07653
D-263MG	glioma	PTEN	BI-2536	PLK1	-0.07653
D-263MG	glioma	TP53	BI-2536	PLK1	-0.07653
D-336MG	glioma	CDKN2A	BI-2536	PLK1	-0.4577
D-336MG	glioma	PTEN	BI-2536	PLK1	-0.4577
D-336MG	glioma	RB1	BI-2536	PLK1	-0.4577
D-336MG	glioma	TP53	BI-2536	PLK1	-0.4577
D-336MG	glioma	CDKN2A	GW843682X	PLK1	-0.6197
D-336MG	glioma	PTEN	GW843682X	PLK1	-0.6197
D-336MG	glioma	RB1	GW843682X	PLK1	-0.6197
D-336MG	glioma	TP53	GW843682X	PLK1	-0.6197
Daoy	medulloblastoma	CDKN2A	BI-D1870	PLK1	-0.005917
Daoy	medulloblastoma	EGFR	BI-D1870	PLK1	-0.005917
Daoy	medulloblastoma	MET	BI-D1870	PLK1	-0.005917
Daoy	medulloblastoma	NF1	BI-D1870	PLK1	-0.005917
Daoy	medulloblastoma	TP53	BI-D1870	PLK1	-0.005917
Daudi	Burkitt lymphoma	CTNNB1	BI-2536	PLK1	-2.49
Daudi	Burkitt lymphoma	TP53	BI-2536	PLK1	-2.49
Daudi	Burkitt lymphoma	CTNNB1	GW843682X	PLK1	-3.335
Daudi	Burkitt lymphoma	TP53	GW843682X	PLK1	-3.335
DEL	lymphoid_neoplasm other	TP53	BI-2536	PLK1	-2.923
DEL	lymphoid_neoplasm other	TP53	GW843682X	PLK1	-3.885
DG-75	Burkitt lymphoma	TP53	BI-2536	PLK1	-2.426
DG-75	Burkitt lymphoma	TP53	GW843682X	PLK1	-2.78
DJM-1	other	CDKN2A	BI-2536	PLK1	-3.01
DJM-1	other	SMAD4	BI-2536	PLK1	-3.01
DJM-1	other	TP53	BI-2536	PLK1	-3.01
DJM-1	other	CDKN2A	GW843682X	PLK1	-2.835
DJM-1	other	SMAD4	GW843682X	PLK1	-2.835
DJM-1	other	TP53	GW843682X	PLK1	-2.835
DOHH-2	B cell lymphoma	CDKN2A	BI-2536	PLK1	-1.558
DOHH-2	B cell lymphoma	CDKN2A	GW843682X	PLK1	-2.966
DSH1	bladder	CCND1	BI-2536	PLK1	-0.9394
DSH1	bladder	CDKN2A	BI-2536	PLK1	-0.9394
DSH1	bladder	PTEN	BI-2536	PLK1	-0.9394
DSH1	bladder	TP53	BI-2536	PLK1	-0.9394
DU-4475	breast	APC	BI-2536	PLK1	-1.632
DU-4475	breast	BRAF	BI-2536	PLK1	-1.632
DU-4475	breast	MAP2K4	BI-2536	PLK1	-1.632
DU-4475	breast	RB1	BI-2536	PLK1	-1.632
DU-4475	breast	APC	GW843682X	PLK1	-3.015
DU-4475	breast	BRAF	GW843682X	PLK1	-3.015
DU-4475	breast	MAP2K4	GW843682X	PLK1	-3.015
DU-4475	breast	RB1	GW843682X	PLK1	-3.015
ECC4	other	KRAS	GW843682X	PLK1	-0.1075
ECC4	other	RB1	GW843682X	PLK1	-0.1075
ECC4	other	TP53	GW843682X	PLK1	-0.1075
EKVX	lung: NSCLC: adenocarcinoma	TP53	BI-2536	PLK1	-0.2318
EM-2	CML	CDKN2A	BI-2536	PLK1	-1.696
EM-2	CML	TP53	BI-2536	PLK1	-1.696
EM-2	CML	CDKN2A	GW843682X	PLK1	-2.166
EM-2	CML	TP53	GW843682X	PLK1	-2.166
EoL-1-cell	haematopoietic_neoplasm other	CDKN2A	BI-2536	PLK1	-1.267
EoL-1-cell	haematopoietic_neoplasm other	CDKN2A	GW843682X	PLK1	-3.085
ES1	Ewings sarcoma	CDKN2A	GW843682X	PLK1	-0.3447
ES1	Ewings sarcoma	TP53	GW843682X	PLK1	-0.3447
ES4	Ewings sarcoma	CDKN2A	BI-2536	PLK1	-3.346
ES4	Ewings sarcoma	CDKN2A	GW843682X	PLK1	-3.99
ES6	Ewings sarcoma	TP53	BI-2536	PLK1	-3.552
ES6	Ewings sarcoma	TP53	GW843682X	PLK1	-5.083
ES7	Ewings sarcoma	TP53	BI-D1870	PLK1	-0.07826
ES8	Ewings sarcoma	CDKN2A	BI-D1870	PLK1	-0.584
ES8	Ewings sarcoma	PTEN	BI-D1870	PLK1	-0.584
ES8	Ewings sarcoma	TP53	BI-D1870	PLK1	-0.584
ES8	Ewings sarcoma	CDKN2A	BI-2536	PLK1	-4.189
ES8	Ewings sarcoma	PTEN	BI-2536	PLK1	-4.189
ES8	Ewings sarcoma	TP53	BI-2536	PLK1	-4.189
ES8	Ewings sarcoma	CDKN2A	GW843682X	PLK1	-4.569
ES8	Ewings sarcoma	PTEN	GW843682X	PLK1	-4.569
ES8	Ewings sarcoma	TP53	GW843682X	PLK1	-4.569
ETK-1	biliary_tract	CDKN2A	BI-2536	PLK1	-3.584
ETK-1	biliary_tract	FGFR3	BI-2536	PLK1	-3.584
ETK-1	biliary_tract	TP53	BI-2536	PLK1	-3.584
ETK-1	biliary_tract	CDKN2A	GW843682X	PLK1	-4.066
ETK-1	biliary_tract	FGFR3	GW843682X	PLK1	-4.066
ETK-1	biliary_tract	TP53	GW843682X	PLK1	-4.066
EVSA-T	breast	CDH1	BI-2536	PLK1	-1.664
EVSA-T	breast	GNAS	BI-2536	PLK1	-1.664
EVSA-T	breast	PTEN	BI-2536	PLK1	-1.664
EVSA-T	breast	TP53	BI-2536	PLK1	-1.664
EVSA-T	breast	CDH1	GW843682X	PLK1	-1.369
EVSA-T	breast	GNAS	GW843682X	PLK1	-1.369
EVSA-T	breast	PTEN	GW843682X	PLK1	-1.369
EVSA-T	breast	TP53	GW843682X	PLK1	-1.369
EW-1	Ewings sarcoma	CDKN2A	BI-2536	PLK1	-2.789
EW-1	Ewings sarcoma	MYC	BI-2536	PLK1	-2.789
EW-1	Ewings sarcoma	TP53	BI-2536	PLK1	-2.789
EW-1	Ewings sarcoma	CDKN2A	GW843682X	PLK1	-4.089
EW-1	Ewings sarcoma	MYC	GW843682X	PLK1	-4.089
EW-1	Ewings sarcoma	TP53	GW843682X	PLK1	-4.089
EW-16	Ewings sarcoma	CDKN2A	BI-2536	PLK1	-4.333
EW-16	Ewings sarcoma	TP53	BI-2536	PLK1	-4.333
EW-16	Ewings sarcoma	CDKN2A	GW843682X	PLK1	-4.331
EW-16	Ewings sarcoma	TP53	GW843682X	PLK1	-4.331
GAK	malignant_melanoma	NRAS	BI-2536	PLK1	-1.557
GAK	malignant_melanoma	NRAS	GW843682X	PLK1	-1.735
GAMG	glioma	CDKN2A	BI-D1870	PLK1	-0.2861
GAMG	glioma	SMAD4	BI-D1870	PLK1	-0.2861
GAMG	glioma	TP53	BI-D1870	PLK1	-0.2861
GB-1	glioma	CDKN2A	BI-2536	PLK1	-1.913
GB-1	glioma	TP53	BI-2536	PLK1	-1.913
GB-1	glioma	CDKN2A	GW843682X	PLK1	-3.546
GB-1	glioma	TP53	GW843682X	PLK1	-3.546
GCIY	stomach	CDH1	BI-2536	PLK1	-0.3034
GCIY	stomach	MYC	BI-2536	PLK1	-0.3034
GCIY	stomach	TP53	BI-2536	PLK1	-0.3034
GCIY	stomach	CDH1	GW843682X	PLK1	-3.036
GCIY	stomach	MYC	GW843682X	PLK1	-3.036
GCIY	stomach	TP53	GW843682X	PLK1	-3.036
GI-1	glioma	PIK3R1	BI-2536	PLK1	-4.325
GI-1	glioma	RB1	BI-2536	PLK1	-4.325
GI-1	glioma	TP53	BI-2536	PLK1	-4.325
GI-1	glioma	PIK3R1	GW843682X	PLK1	-4.922
GI-1	glioma	RB1	GW843682X	PLK1	-4.922
GI-1	glioma	TP53	GW843682X	PLK1	-4.922
GR-ST	lymphoblastic leukemia	RB1	BI-2536	PLK1	-1.542
GR-ST	lymphoblastic leukemia	TP53	BI-2536	PLK1	-1.542
GR-ST	lymphoblastic leukemia	RB1	GW843682X	PLK1	-2.373
GR-ST	lymphoblastic leukemia	TP53	GW843682X	PLK1	-2.373
GT3TKB	stomach	NF1	BI-2536	PLK1	-3.494
GT3TKB	stomach	NF2	BI-2536	PLK1	-3.494
GT3TKB	stomach	TP53	BI-2536	PLK1	-3.494
GT3TKB	stomach	NF1	GW843682X	PLK1	-4.391
GT3TKB	stomach	NF2	GW843682X	PLK1	-4.391
GT3TKB	stomach	TP53	GW843682X	PLK1	-4.391
HAL-01	lymphoblastic leukemia	CDKN2A	GW843682X	PLK1	-1.369
HAL-01	lymphoblastic leukemia	NRAS	GW843682X	PLK1	-1.369
HCC1599	breast	AKT2	BI-2536	PLK1	-3.195
HCC1599	breast	TP53	BI-2536	PLK1	-3.195
HCC1599	breast	AKT2	GW843682X	PLK1	-4.03
HCC1599	breast	TP53	GW843682X	PLK1	-4.03
HCC2157	breast	TP53	BI-2536	PLK1	-0.1664
HCC2218	breast	CDH1	BI-2536	PLK1	-0.3463
HCC2218	breast	ERBB2	BI-2536	PLK1	-0.3463
HCC2218	breast	TP53	BI-2536	PLK1	-0.3463
HCC2218	breast	CDH1	GW843682X	PLK1	-1.455
HCC2218	breast	ERBB2	GW843682X	PLK1	-1.455
HCC2218	breast	TP53	GW843682X	PLK1	-1.455
HCE-4	oesophagus	CCND1	BI-2536	PLK1	-3.625
HCE-4	oesophagus	TP53	BI-2536	PLK1	-3.625
HCE-4	oesophagus	CCND1	GW843682X	PLK1	-4.316
HCE-4	oesophagus	TP53	GW843682X	PLK1	-4.316
HD-MY-Z	Hodgkin lymphoma	CDKN2A	BI-2536	PLK1	-2.236
HD-MY-Z	Hodgkin lymphoma	NRAS	BI-2536	PLK1	-2.236
HD-MY-Z	Hodgkin lymphoma	TP53	BI-2536	PLK1	-2.236
HD-MY-Z	Hodgkin lymphoma	CDKN2A	GW843682X	PLK1	-2.73
HD-MY-Z	Hodgkin lymphoma	NRAS	GW843682X	PLK1	-2.73
HD-MY-Z	Hodgkin lymphoma	TP53	GW843682X	PLK1	-2.73
HEL	AML	CDKN2A	BI-2536	PLK1	-2.441
HEL	AML	JAK2	BI-2536	PLK1	-2.441
HEL	AML	TP53	BI-2536	PLK1	-2.441
HEL	AML	CDKN2A	GW843682X	PLK1	-3.573
HEL	AML	JAK2	GW843682X	PLK1	-3.573
HEL	AML	TP53	GW843682X	PLK1	-3.573
HH	lymphoid_neoplasm other	TP53	BI-2536	PLK1	-1.578
HH	lymphoid_neoplasm other	TP53	GW843682X	PLK1	-2.384
HOP-62	lung: NSCLC: adenocarcinoma	CDKN2A	BI-2536	PLK1	-3.822
HOP-62	lung: NSCLC: adenocarcinoma	KRAS	BI-2536	PLK1	-3.822
HOP-62	lung: NSCLC: adenocarcinoma	TP53	BI-2536	PLK1	-3.822
HOP-62	lung: NSCLC: adenocarcinoma	CDKN2A	GW843682X	PLK1	-3.042
HOP-62	lung: NSCLC: adenocarcinoma	KRAS	GW843682X	PLK1	-3.042
HOP-62	lung: NSCLC: adenocarcinoma	TP53	GW843682X	PLK1	-3.042
HSC-3	upper_aerodigestive_tract	CDKN2A	BI-D1870	PLK1	-0.2125
HSC-3	upper_aerodigestive_tract	NOTCH1	BI-D1870	PLK1	-0.2125
HSC-3	upper_aerodigestive_tract	TP53	BI-D1870	PLK1	-0.2125
HT	B cell lymphoma	PTEN	BI-2536	PLK1	-1.959
HT	B cell lymphoma	TP53	BI-2536	PLK1	-1.959
HT	B cell lymphoma	PTEN	GW843682X	PLK1	-2.08
HT	B cell lymphoma	TP53	GW843682X	PLK1	-2.08
HT-144	malignant_melanoma	BRAF	BI-2536	PLK1	-2.751
HT-144	malignant_melanoma	CDKN2A	BI-2536	PLK1	-2.751
HT-144	malignant_melanoma	PTEN	BI-2536	PLK1	-2.751
HT-144	malignant_melanoma	BRAF	GW843682X	PLK1	-4.119
HT-144	malignant_melanoma	CDKN2A	GW843682X	PLK1	-4.119
HT-144	malignant_melanoma	PTEN	GW843682X	PLK1	-4.119
HUTU-80	other	CTNNB1	BI-2536	PLK1	-3.657
HUTU-80	other	CTNNB1	GW843682X	PLK1	-3.666
IA-LM	lung: NSCLC: large cell	KRAS	BI-2536	PLK1	-4.001
IA-LM	lung: NSCLC: large cell	KRAS	GW843682X	PLK1	-4.481
IST-MEL1	malignant_melanoma	BRAF	BI-2536	PLK1	-3.099
IST-MEL1	malignant_melanoma	TP53	BI-2536	PLK1	-3.099
IST-MEL1	malignant_melanoma	BRAF	GW843682X	PLK1	-3.543
IST-MEL1	malignant_melanoma	TP53	GW843682X	PLK1	-3.543
IST-MES1	mesothelioma	CDKN2A	BI-2536	PLK1	-1.251
IST-MES1	mesothelioma	CDKN2A	GW843682X	PLK1	-1.838
IST-SL1	lung: small_cell_carcinoma	RB1	BI-D1870	PLK1	-0.1539
IST-SL1	lung: small_cell_carcinoma	RB1	BI-2536	PLK1	-1.944
IST-SL1	lung: small_cell_carcinoma	RB1	GW843682X	PLK1	-2.318
JiyoyeP-2003	Burkitt lymphoma	TP53	BI-2536	PLK1	-1.39
JiyoyeP-2003	Burkitt lymphoma	TP53	GW843682X	PLK1	-1.815
J-RT3-T3-5	lymphoblastic T cell leukaemia	CDKN2A	BI-2536	PLK1	-3.319
J-RT3-T3-5	lymphoblastic T cell leukaemia	PTEN	BI-2536	PLK1	-3.319
J-RT3-T3-5	lymphoblastic T cell leukaemia	TP53	BI-2536	PLK1	-3.319
J-RT3-T3-5	lymphoblastic T cell leukaemia	CDKN2A	GW843682X	PLK1	-4.512
J-RT3-T3-5	lymphoblastic T cell leukaemia	PTEN	GW843682X	PLK1	-4.512
J-RT3-T3-5	lymphoblastic T cell leukaemia	TP53	GW843682X	PLK1	-4.512
K5	thyroid	BRAF	BI-2536	PLK1	-1.268
K5	thyroid	CDKN2A	BI-2536	PLK1	-1.268
K5	thyroid	PIK3CA	BI-2536	PLK1	-1.268
K5	thyroid	BRAF	GW843682X	PLK1	-2.625
K5	thyroid	CDKN2A	GW843682X	PLK1	-2.625
K5	thyroid	PIK3CA	GW843682X	PLK1	-2.625
K-562	CML	CDKN2A	BI-2536	PLK1	-2.251
K-562	CML	TP53	BI-2536	PLK1	-2.251
K-562	CML	CDKN2A	GW843682X	PLK1	-2.75
K-562	CML	TP53	GW843682X	PLK1	-2.75
KALS-1	glioma	NF1	BI-2536	PLK1	-3.756
KALS-1	glioma	PTEN	BI-2536	PLK1	-3.756
KALS-1	glioma	TP53	BI-2536	PLK1	-3.756
KALS-1	glioma	NF1	GW843682X	PLK1	-3.788
KALS-1	glioma	PTEN	GW843682X	PLK1	-3.788
KALS-1	glioma	TP53	GW843682X	PLK1	-3.788
KARPAS-299	lymphoid_neoplasm other	TP53	BI-2536	PLK1	-1.643
KARPAS-299	lymphoid_neoplasm other	TP53	GW843682X	PLK1	-2.51
KARPAS-422	B cell lymphoma	PTEN	BI-2536	PLK1	-1.385
KARPAS-422	B cell lymphoma	TP53	BI-2536	PLK1	-1.385
KARPAS-422	B cell lymphoma	PTEN	GW843682X	PLK1	-1.71
KARPAS-422	B cell lymphoma	TP53	GW843682X	PLK1	-1.71
KARPAS-45	lymphoblastic leukemia	CDKN2A	BI-2536	PLK1	-2.579
KARPAS-45	lymphoblastic leukemia	NOTCH1	BI-2536	PLK1	-2.579
KARPAS-45	lymphoblastic leukemia	PTEN	BI-2536	PLK1	-2.579
KARPAS-45	lymphoblastic leukemia	TP53	BI-2536	PLK1	-2.579
KARPAS-45	lymphoblastic leukemia	CDKN2A	GW843682X	PLK1	-3.003
KARPAS-45	lymphoblastic leukemia	NOTCH1	GW843682X	PLK1	-3.003
KARPAS-45	lymphoblastic leukemia	PTEN	GW843682X	PLK1	-3.003
KARPAS-45	lymphoblastic leukemia	TP53	GW843682X	PLK1	-3.003
KE-37	lymphoblastic leukemia	CDKN2A	BI-2536	PLK1	-3.459
KE-37	lymphoblastic leukemia	NOTCH1	BI-2536	PLK1	-3.459
KE-37	lymphoblastic leukemia	NRAS	BI-2536	PLK1	-3.459
KE-37	lymphoblastic leukemia	PTEN	BI-2536	PLK1	-3.459
KE-37	lymphoblastic leukemia	TP53	BI-2536	PLK1	-3.459
KE-37	lymphoblastic leukemia	CDKN2A	GW843682X	PLK1	-4.963
KE-37	lymphoblastic leukemia	NOTCH1	GW843682X	PLK1	-4.963
KE-37	lymphoblastic leukemia	NRAS	GW843682X	PLK1	-4.963
KE-37	lymphoblastic leukemia	PTEN	GW843682X	PLK1	-4.963
KE-37	lymphoblastic leukemia	TP53	GW843682X	PLK1	-4.963
KGN	ovary	CDKN2A	BI-2536	PLK1	-2.386
KGN	ovary	CDKN2A	GW843682X	PLK1	-3.383
KINGS-1	glioma	CDKN2A	BI-2536	PLK1	-1.824
KINGS-1	glioma	CDKN2C	BI-2536	PLK1	-1.824
KINGS-1	glioma	TP53	BI-2536	PLK1	-1.824
KINGS-1	glioma	CDKN2A	GW843682X	PLK1	-1.873
KINGS-1	glioma	CDKN2C	GW843682X	PLK1	-1.873
KINGS-1	glioma	TP53	GW843682X	PLK1	-1.873
KLE	endometrium	AKT2	BI-2536	PLK1	-0.8182
KLE	endometrium	KRAS	BI-2536	PLK1	-0.8182
KLE	endometrium	MAP2K4	BI-2536	PLK1	-0.8182
KLE	endometrium	TP53	BI-2536	PLK1	-0.8182
KLE	endometrium	AKT2	GW843682X	PLK1	-1.609
KLE	endometrium	KRAS	GW843682X	PLK1	-1.609
KLE	endometrium	MAP2K4	GW843682X	PLK1	-1.609
KLE	endometrium	TP53	GW843682X	PLK1	-1.609
KM12	large_intestine	GNAS	BI-2536	PLK1	-4.276
KM12	large_intestine	PTEN	BI-2536	PLK1	-4.276
KM12	large_intestine	TP53	BI-2536	PLK1	-4.276
KM12	large_intestine	GNAS	GW843682X	PLK1	-4.096
KM12	large_intestine	PTEN	GW843682X	PLK1	-4.096
KM12	large_intestine	TP53	GW843682X	PLK1	-4.096
KM-H2	Hodgkin lymphoma	CYLD	BI-2536	PLK1	-2.072
KM-H2	Hodgkin lymphoma	CYLD	GW843682X	PLK1	-3.951
KMOE-2	AML	NRAS	BI-2536	PLK1	-1.85
KMOE-2	AML	RB1	BI-2536	PLK1	-1.85
KMOE-2	AML	TP53	BI-2536	PLK1	-1.85
KMOE-2	AML	NRAS	GW843682X	PLK1	-2.202
KMOE-2	AML	RB1	GW843682X	PLK1	-2.202
KMOE-2	AML	TP53	GW843682X	PLK1	-2.202
KNS-42	glioma	TP53	BI-2536	PLK1	-2.64
KNS-42	glioma	TP53	GW843682X	PLK1	-3.72
KNS-81-FD	glioma	CDKN2A	BI-2536	PLK1	-0.2074
KNS-81-FD	glioma	EGFR	BI-2536	PLK1	-0.2074
KNS-81-FD	glioma	NF2	BI-2536	PLK1	-0.2074
KNS-81-FD	glioma	PIK3R1	BI-2536	PLK1	-0.2074
KNS-81-FD	glioma	CDKN2A	GW843682X	PLK1	-0.2798
KNS-81-FD	glioma	EGFR	GW843682X	PLK1	-0.2798
KNS-81-FD	glioma	NF2	GW843682X	PLK1	-0.2798
KNS-81-FD	glioma	PIK3R1	GW843682X	PLK1	-0.2798
KP-N-YS	neuroblastoma	AKT2	BI-D1870	PLK1	-0.3838
KP-N-YS	neuroblastoma	TP53	BI-D1870	PLK1	-0.3838
KP-N-YS	neuroblastoma	AKT2	BI-2536	PLK1	-3.189
KP-N-YS	neuroblastoma	TP53	BI-2536	PLK1	-3.189
KP-N-YS	neuroblastoma	AKT2	GW843682X	PLK1	-3.775
KP-N-YS	neuroblastoma	TP53	GW843682X	PLK1	-3.775
KS-1	glioma	CDKN2A	BI-2536	PLK1	-2.653
KS-1	glioma	CDKN2A	GW843682X	PLK1	-3.623
KURAMOCHI	ovary	KRAS	BI-2536	PLK1	-3.776
KURAMOCHI	ovary	TP53	BI-2536	PLK1	-3.776
KURAMOCHI	ovary	KRAS	GW843682X	PLK1	-2.898
KURAMOCHI	ovary	TP53	GW843682X	PLK1	-2.898
L-363	Myeloma	NRAS	BI-2536	PLK1	-2.2
L-363	Myeloma	PIK3CA	BI-2536	PLK1	-2.2
L-363	Myeloma	TP53	BI-2536	PLK1	-2.2
L-363	Myeloma	NRAS	GW843682X	PLK1	-2.483
L-363	Myeloma	PIK3CA	GW843682X	PLK1	-2.483
L-363	Myeloma	TP53	GW843682X	PLK1	-2.483
L-428	Hodgkin lymphoma	TP53	BI-2536	PLK1	-1.741
L-428	Hodgkin lymphoma	TP53	GW843682X	PLK1	-1.864
LAMA-84	CML	CDKN2A	BI-2536	PLK1	-2.02
LAMA-84	CML	TP53	BI-2536	PLK1	-2.02
LAMA-84	CML	CDKN2A	GW843682X	PLK1	-3.269
LAMA-84	CML	TP53	GW843682X	PLK1	-3.269
LB1047-RCC	Renal cell carcinoma	CDKN2A	BI-2536	PLK1	-1.151
LB1047-RCC	Renal cell carcinoma	NF2	BI-2536	PLK1	-1.151
LB1047-RCC	Renal cell carcinoma	CDKN2A	GW843682X	PLK1	-3.133
LB1047-RCC	Renal cell carcinoma	NF2	GW843682X	PLK1	-3.133
LB2241-RCC	Renal cell carcinoma	CDKN2A	BI-2536	PLK1	-0.6774
LB2241-RCC	Renal cell carcinoma	JAK2	BI-2536	PLK1	-0.6774
LB2241-RCC	Renal cell carcinoma	NF2	BI-2536	PLK1	-0.6774
LB2518-MEL	malignant_melanoma	CDKN2A	BI-2536	PLK1	-0.6207
LB2518-MEL	malignant_melanoma	NRAS	BI-2536	PLK1	-0.6207
LB2518-MEL	malignant_melanoma	CDKN2A	GW843682X	PLK1	-2.5
LB2518-MEL	malignant_melanoma	NRAS	GW843682X	PLK1	-2.5
LB373-MEL-D	malignant_melanoma	CDKN2A	BI-2536	PLK1	-0.9326
LB373-MEL-D	malignant_melanoma	NRAS	BI-2536	PLK1	-0.9326
LB373-MEL-D	malignant_melanoma	CDKN2A	GW843682X	PLK1	-1.857
LB373-MEL-D	malignant_melanoma	NRAS	GW843682X	PLK1	-1.857
LB771-HNC	upper_aerodigestive_tract	CDKN2A	BI-2536	PLK1	-2.813
LB771-HNC	upper_aerodigestive_tract	PIK3CA	BI-2536	PLK1	-2.813
LB771-HNC	upper_aerodigestive_tract	TP53	BI-2536	PLK1	-2.813
LB771-HNC	upper_aerodigestive_tract	CDKN2A	GW843682X	PLK1	-2.803
LB771-HNC	upper_aerodigestive_tract	PIK3CA	GW843682X	PLK1	-2.803
LB771-HNC	upper_aerodigestive_tract	TP53	GW843682X	PLK1	-2.803
LB831-BLC	bladder	NF2	BI-2536	PLK1	-2.45
LB831-BLC	bladder	RB1	BI-2536	PLK1	-2.45
LB831-BLC	bladder	TP53	BI-2536	PLK1	-2.45
LB831-BLC	bladder	NF2	GW843682X	PLK1	-1.6
LB831-BLC	bladder	RB1	GW843682X	PLK1	-1.6
LB831-BLC	bladder	TP53	GW843682X	PLK1	-1.6
LB996-RCC	Renal cell carcinoma	CDKN2A	GW843682X	PLK1	-2.252
LB996-RCC	Renal cell carcinoma	NF2	GW843682X	PLK1	-2.252
LB996-RCC	Renal cell carcinoma	STK11	GW843682X	PLK1	-2.252
LC-2-ad	lung: NSCLC: adenocarcinoma	CDKN2A	BI-2536	PLK1	-4.575
LC-2-ad	lung: NSCLC: adenocarcinoma	MYC	BI-2536	PLK1	-4.575
LC-2-ad	lung: NSCLC: adenocarcinoma	TP53	BI-2536	PLK1	-4.575
LC-2-ad	lung: NSCLC: adenocarcinoma	CDKN2A	GW843682X	PLK1	-4.17
LC-2-ad	lung: NSCLC: adenocarcinoma	MYC	GW843682X	PLK1	-4.17
LC-2-ad	lung: NSCLC: adenocarcinoma	TP53	GW843682X	PLK1	-4.17
LC4-1	lymphoblastic leukemia	CDKN2A	BI-2536	PLK1	-1.505
LC4-1	lymphoblastic leukemia	CDKN2A	GW843682X	PLK1	-2.739
LOUCY	lymphoblastic T cell leukaemia	TP53	BI-2536	PLK1	-1.847
LOUCY	lymphoblastic T cell leukaemia	TP53	GW843682X	PLK1	-3.625
LOXIMVI	malignant_melanoma	BRAF	BI-2536	PLK1	-2.191
LOXIMVI	malignant_melanoma	CDKN2A	BI-2536	PLK1	-2.191
LOXIMVI	malignant_melanoma	BRAF	GW843682X	PLK1	-1.691
LOXIMVI	malignant_melanoma	CDKN2A	GW843682X	PLK1	-1.691
LP-1	Myeloma	TP53	BI-2536	PLK1	-1.733
LP-1	Myeloma	TP53	GW843682X	PLK1	-2.794
LS-1034	large_intestine	APC	BI-2536	PLK1	-0.8371
LS-1034	large_intestine	KRAS	BI-2536	PLK1	-0.8371
LS-1034	large_intestine	TP53	BI-2536	PLK1	-0.8371
LS-1034	large_intestine	APC	GW843682X	PLK1	-2.83
LS-1034	large_intestine	KRAS	GW843682X	PLK1	-2.83
LS-1034	large_intestine	TP53	GW843682X	PLK1	-2.83
LS-123	large_intestine	APC	BI-2536	PLK1	-1.83
LS-123	large_intestine	KRAS	BI-2536	PLK1	-1.83
LS-123	large_intestine	SMAD4	BI-2536	PLK1	-1.83
LS-123	large_intestine	TP53	BI-2536	PLK1	-1.83
LS-123	large_intestine	APC	GW843682X	PLK1	-1.64
LS-123	large_intestine	KRAS	GW843682X	PLK1	-1.64
LS-123	large_intestine	SMAD4	GW843682X	PLK1	-1.64
LS-123	large_intestine	TP53	GW843682X	PLK1	-1.64
LS-411N	large_intestine	APC	BI-2536	PLK1	-4.253
LS-411N	large_intestine	BRAF	BI-2536	PLK1	-4.253
LS-411N	large_intestine	TP53	BI-2536	PLK1	-4.253
LS-411N	large_intestine	APC	GW843682X	PLK1	-4.845
LS-411N	large_intestine	BRAF	GW843682X	PLK1	-4.845
LS-411N	large_intestine	TP53	GW843682X	PLK1	-4.845
LS-513	large_intestine	CTNNB1	BI-2536	PLK1	-0.4562
LS-513	large_intestine	KRAS	BI-2536	PLK1	-0.4562
LS-513	large_intestine	CTNNB1	GW843682X	PLK1	-1.553
LS-513	large_intestine	KRAS	GW843682X	PLK1	-1.553
LU-134-A	lung: small_cell_carcinoma	PTEN	BI-2536	PLK1	-0.3317
LU-134-A	lung: small_cell_carcinoma	RB1	BI-2536	PLK1	-0.3317
LU-134-A	lung: small_cell_carcinoma	TP53	BI-2536	PLK1	-0.3317
LU-134-A	lung: small_cell_carcinoma	PTEN	GW843682X	PLK1	-0.6365
LU-134-A	lung: small_cell_carcinoma	RB1	GW843682X	PLK1	-0.6365
LU-134-A	lung: small_cell_carcinoma	TP53	GW843682X	PLK1	-0.6365
LU-65	lung other	CDKN2A	BI-2536	PLK1	-0.4457
LU-65	lung other	EGFR	BI-2536	PLK1	-0.4457
LU-65	lung other	KRAS	BI-2536	PLK1	-0.4457
LU-65	lung other	MYC	BI-2536	PLK1	-0.4457
LU-65	lung other	RB1	BI-2536	PLK1	-0.4457
LU-65	lung other	TP53	BI-2536	PLK1	-0.4457
LU-65	lung other	CDKN2A	GW843682X	PLK1	-0.869
LU-65	lung other	EGFR	GW843682X	PLK1	-0.869
LU-65	lung other	KRAS	GW843682X	PLK1	-0.869
LU-65	lung other	MYC	GW843682X	PLK1	-0.869
LU-65	lung other	RB1	GW843682X	PLK1	-0.869
LU-65	lung other	TP53	GW843682X	PLK1	-0.869
LXF-289	lung: NSCLC: adenocarcinoma	CDKN2A	BI-2536	PLK1	-4.022
LXF-289	lung: NSCLC: adenocarcinoma	CTNNB1	BI-2536	PLK1	-4.022
LXF-289	lung: NSCLC: adenocarcinoma	KIT	BI-2536	PLK1	-4.022
LXF-289	lung: NSCLC: adenocarcinoma	TP53	BI-2536	PLK1	-4.022
LXF-289	lung: NSCLC: adenocarcinoma	CDKN2A	GW843682X	PLK1	-4.186
LXF-289	lung: NSCLC: adenocarcinoma	CTNNB1	GW843682X	PLK1	-4.186
LXF-289	lung: NSCLC: adenocarcinoma	KIT	GW843682X	PLK1	-4.186
LXF-289	lung: NSCLC: adenocarcinoma	TP53	GW843682X	PLK1	-4.186
MC116	B cell lymphoma	PTEN	BI-2536	PLK1	-1.954
MC116	B cell lymphoma	TP53	BI-2536	PLK1	-1.954
MC116	B cell lymphoma	PTEN	GW843682X	PLK1	-3.299
MC116	B cell lymphoma	TP53	GW843682X	PLK1	-3.299
MC-CAR	Myeloma	HRAS	GW843682X	PLK1	-2.612
MC-IXC	neuroblastoma	MYC	BI-D1870	PLK1	-0.2203
MFH-ino	soft tissue other	CDKN2A	BI-2536	PLK1	-2.968
MFH-ino	soft tissue other	NF2	BI-2536	PLK1	-2.968
MFH-ino	soft tissue other	NRAS	BI-2536	PLK1	-2.968
MFH-ino	soft tissue other	CDKN2A	GW843682X	PLK1	-3.401
MFH-ino	soft tissue other	NF2	GW843682X	PLK1	-3.401
MFH-ino	soft tissue other	NRAS	GW843682X	PLK1	-3.401
MHH-NB-11	neuroblastoma	NF1	BI-2536	PLK1	-0.4558
MHH-NB-11	neuroblastoma	NF1	GW843682X	PLK1	-1.467
ML-2	AML	CDKN2A	BI-2536	PLK1	-2.694
ML-2	AML	KRAS	BI-2536	PLK1	-2.694
ML-2	AML	NOTCH1	BI-2536	PLK1	-2.694
ML-2	AML	CDKN2A	GW843682X	PLK1	-2.646
ML-2	AML	KRAS	GW843682X	PLK1	-2.646
ML-2	AML	NOTCH1	GW843682X	PLK1	-2.646
MLMA	hairy_cell_leukaemia	CDK6	GW843682X	PLK1	-0.2039
MLMA	hairy_cell_leukaemia	TP53	GW843682X	PLK1	-0.2039
MMAC-SF	malignant_melanoma	BRAF	GW843682X	PLK1	-0.5183
MMAC-SF	malignant_melanoma	CDK4	GW843682X	PLK1	-0.5183
MMAC-SF	malignant_melanoma	CTNNB1	GW843682X	PLK1	-0.5183
MMAC-SF	malignant_melanoma	MDM2	GW843682X	PLK1	-0.5183
MN-60	B cell leukemia	CDKN2A	BI-2536	PLK1	-0.3318
MN-60	B cell leukemia	PIK3R1	BI-2536	PLK1	-0.3318
MOLT-13	lymphoblastic T cell leukaemia	CDKN2A	BI-2536	PLK1	-2.963
MOLT-13	lymphoblastic T cell leukaemia	NOTCH1	BI-2536	PLK1	-2.963
MOLT-13	lymphoblastic T cell leukaemia	NRAS	BI-2536	PLK1	-2.963
MOLT-13	lymphoblastic T cell leukaemia	TP53	BI-2536	PLK1	-2.963
MOLT-13	lymphoblastic T cell leukaemia	CDKN2A	GW843682X	PLK1	-4.429
MOLT-13	lymphoblastic T cell leukaemia	NOTCH1	GW843682X	PLK1	-4.429
MOLT-13	lymphoblastic T cell leukaemia	NRAS	GW843682X	PLK1	-4.429
MOLT-13	lymphoblastic T cell leukaemia	TP53	GW843682X	PLK1	-4.429
MOLT-16	lymphoblastic T cell leukaemia	CDKN2A	BI-2536	PLK1	-2.511
MOLT-16	lymphoblastic T cell leukaemia	TP53	BI-2536	PLK1	-2.511
MOLT-16	lymphoblastic T cell leukaemia	CDKN2A	GW843682X	PLK1	-3.474
MOLT-16	lymphoblastic T cell leukaemia	TP53	GW843682X	PLK1	-3.474
MONO-MAC-6	AML	RB1	BI-2536	PLK1	-2.461
MONO-MAC-6	AML	RB1	GW843682X	PLK1	-2.913
MPP-89	mesothelioma	NF2	BI-2536	PLK1	-0.2612
MPP-89	mesothelioma	NF2	GW843682X	PLK1	-1.48
MS-1	lung: small_cell_carcinoma	EGFR	BI-2536	PLK1	-3.059
MS-1	lung: small_cell_carcinoma	MYC	BI-2536	PLK1	-3.059
MS-1	lung: small_cell_carcinoma	RB1	BI-2536	PLK1	-3.059
MS-1	lung: small_cell_carcinoma	TP53	BI-2536	PLK1	-3.059
MS-1	lung: small_cell_carcinoma	EGFR	GW843682X	PLK1	-3.901
MS-1	lung: small_cell_carcinoma	MYC	GW843682X	PLK1	-3.901
MS-1	lung: small_cell_carcinoma	RB1	GW843682X	PLK1	-3.901
MS-1	lung: small_cell_carcinoma	TP53	GW843682X	PLK1	-3.901
MUTZ-1	haematopoietic_neoplasm other	TP53	BI-2536	PLK1	-1.6
MUTZ-1	haematopoietic_neoplasm other	TP53	GW843682X	PLK1	-2.092
[truncated: 608 more rows]
