# Supplementary material for: Synthetic Lethality-based Identification of Targets for Anticancer Drugs in the Human Signaling Network
Source: Sci Rep. 2018 May 31;8:8440. doi: 10.1038/s41598-018-26783-w (PMC5981615; doi:10.1038/s41598-018-26783-w)
Supplement: Supplementary file 3 — Dataset 3 [file 41598_2018_26783_MOESM3_ESM.xlsx]

## Sheet: Sheet1
Supplementary Table S3 The validation of anticancer drug targets using text mining.
Gene	Keyword	P-value		Gene	Keyword	P-value
CD4	Synthetic lethal	0		APAF1	cancer&tumor	0
PLK1	Synthetic lethal	0		ATF2	cancer&tumor	0
TH	Synthetic lethal	0		ATF4	cancer&tumor	0
TNF	Synthetic lethal	0		BID	cancer&tumor	0
WEE1	Synthetic lethal	0		CASP3	cancer&tumor	0
PPARA	Synthetic lethal	5.07e-13		CD4	cancer&tumor	0
CDK1	Synthetic lethal	1.4e-10		CD40	cancer&tumor	0
CDK2	Synthetic lethal	6.18e-05		CDC42	cancer&tumor	0
CASP3	Synthetic lethal	0.000148537		CDK1	cancer&tumor	0
CDC42	Synthetic lethal	0.000305678		CDK2	cancer&tumor	0
LBP	Synthetic lethal	0.00204692		CRK	cancer&tumor	0
IL10	Synthetic lethal	0.00486258		CSF1	cancer&tumor	0
PRKCZ	Synthetic lethal	0.0114956		CXCL12	cancer&tumor	0
APAF1	Synthetic lethal	0.0118983		E2F1	cancer&tumor	0
BID	Synthetic lethal	0.0186705		FGF2	cancer&tumor	0
YES1	Synthetic lethal	0.0260003		GRB2	cancer&tumor	0
				HDAC1	cancer&tumor	0
				HGF	cancer&tumor	0
				IGF1	cancer&tumor	0
				IL6	cancer&tumor	0
				IL8	cancer&tumor	0
				ILK	cancer&tumor	0
				ITGB1	cancer&tumor	0
				LYN	cancer&tumor	0
				MMP9	cancer&tumor	0
				NFKB1	cancer&tumor	0
				PAK1	cancer&tumor	0
				PLK1	cancer&tumor	0
				PTGS2	cancer&tumor	0
				TH	cancer&tumor	0
				TNF	cancer&tumor	0
				TP73	cancer&tumor	0
				VEGFA	cancer&tumor	0
				WEE1	cancer&tumor	0
				XIAP	cancer&tumor	0
				YES1	cancer&tumor	0
				IL4	cancer&tumor	1.37e-12
				EPO	cancer&tumor	3.57e-12
				PYCARD	cancer&tumor	4.31e-09
				MAP3K7	cancer&tumor	1.73e-08
				MAPK3	cancer&tumor	2.58e-08
				TRAF6	cancer&tumor	1.26e-05
				CSNK2A1	cancer&tumor	0.000326996
				ZYX	cancer&tumor	0.000698473
				ACTN1	cancer&tumor	0.00248455
				HSPA1A	cancer&tumor	0.00332717
				KAT2B	cancer&tumor	0.00757794
				PIK3CG	cancer&tumor	0.00843794
				VCAM1	cancer&tumor	0.00960739
				CSF2	cancer&tumor	0.0115184
				GNAO1	cancer&tumor	0.0250092
				F2R	cancer&tumor	0.036554
