# Supplementary material for: Synthetic Lethality-based Identification of Targets for Anticancer Drugs in the Human Signaling Network
Source: Sci Rep. 2018 May 31;8:8440. doi: 10.1038/s41598-018-26783-w (PMC5981615; doi:10.1038/s41598-018-26783-w)
Supplement: Supplementary file 4 — Dataset 4 [file 41598_2018_26783_MOESM4_ESM.xlsx]

## Sheet: Sheet1
Supplementary Table S4 Comparison of our predicted results with other seven computational approaches.					Note:
Names	total	elements			Wang's prediction: Wang, X. & Simon, R. Identification of potential synthetic lethal genes to p53 using a computational biology approach. BMC Med. Genomics 6, 30, doi:1755-8794-6-30 [pii]10.1186/1755-8794-6-30 [doi] (2013).
Our prediction & Wang's prediction & Kranthi's prediction & Ye's prediction	1	TP53;CDK1			Kranthi's prediction: Kranthi, T., Rao, S. B. & Manimaran, P. Identification of synthetic lethal pairs in biological systems through network information centrality. Molecular bioSystems 9, 2163-2167 (2013).
Our prediction & Wang's prediction & Kranthi's prediction	1	TP53;PRKCZ			Ye's prediction: Ye, H., Zhang, X., Chen, Y., Liu, Q. & Wei, J. Ranking novel cancer driving synthetic lethal gene pairs using TCGA data. Oncotarget 7, 55352-55367 (2016).
Our prediction & Wang's prediction & Szczurek's prediction	1	TP53;PLK1			Szczurek's prediction: Szczurek, E., Misra, N. & Vingron, M. Synthetic sickness or lethality points at candidate combination therapy targets in glioblastoma. Int. J. Cancer 133, 2123-2132, doi:10.1002/ijc.28235 (2013).
Our prediction & Kranthi's prediction	10	TP53;KAT2B			Srivas's prediction: Srivas, R., Shen, J. P., Yang, C. C., Sun, S. M., Li, J., Gross, A. M., Jensen, J., Licon, K., Bojorquezgomez, A. & Klepper, K. A Network of Conserved Synthetic Lethal Interactions for Exploration of Precision Cancer Therapy. Mol. Cell 63, 514-525 (2016).
		TP53;NFKB1			Srihari's prediction: Srihari, S., Singla, J., Wong, L. & Ragan, M. A. Inferring synthetic lethal interactions from mutual exclusivity of genetic events in cancer. Biol. Direct 10, 57, doi:10.1186/s13062-015-0086-1 [doi]10.1186/s13062-015-0086-1 [pii] (2015).
		TP53;INS			Livnat's prediction: Jerby-Arnon, L., Pfetzer, N., Waldman, Y. Y., McGarry, L., James, D., Shanks, E., Seashore-Ludlow, B., Weinstock, A., Geiger, T., Clemons, P. A., Gottlieb, E. & Ruppin, E. Predicting cancer-specific vulnerability via data-driven detection of synthetic lethality. Cell 158, 1199-1209, doi:10.1016/j.cell.2014.07.027 (2014).
		TP53;TRAF6
		TP53;MAPK3
		TP53;HSPA1A
		TP53;IGF1
		TP53;MMP9
		TP53;CASP3
		TP53;HDAC1
Our prediction & Szczurek's prediction	3	EGFR;CXCL12
		EGFR;PRKCZ
		EGFR;GJA1
Our prediction & Wang's prediction	3	TP53;CDK2
		TP53;MAP3K7
		TP53;RIPK2
Our prediction & Ye's prediction	1	TP53;CSNK2A1
Our prediction & Srihari's prediction	1	TP53;ADIPOQ
Kranthi's prediction & Ye's prediction	10	VIM;TP53
		TP53;PTCH1
		TP53;ESR1
		TP53;MAPK1
		TP53;TGFBR1
		TP53;SMAD3
		TP53;AR
		TP53;EGFR
		TP53;EP300
		TP53;CREBBP
Kranthi's prediction & Srihari's prediction	3	TP53;PTK2
		YWHAZ;TP53
		TP53;NDRG1
Wang's prediction & Kranthi's prediction	2	TP53;AURKA
		TP53;MAPK14
Wang's prediction & Ye's prediction	2	TP53;MTOR
		TP53;ERBB3
Wang's prediction & Srihari's prediction	2	TP53;PRKCSH
		TP53;PIK3CA
Our prediction	2534	ESR1;GJA1
		HIF1A;CD40
		MITF;PAK1
		FOXO1;IL4
		CDK4;HGF
		FGFR1;CD4
		ERBB3;NFKB1
		HNF1A;TNF
		IL2;RIPK2
		PPM1D;MAPK3
		HRAS;TNF
		RAF1;PAK1
		PPM1D;PAK1
		MLLT4;CD4
		CHEK2;TNF
		CSF3R;MAPK3
		ESR1;NPY
		RAC1;IL18
		PRKACA;IL6
		RHOA;PRKAB1
		MAPK1;NPPA
		MAPK8;BDNF
		FN1;TNF
		MYC;MAPK3
		IFNG;NPY
		TSHR;MAPK3
		MAPK1;EDN1
		GLI3;NFKB1
		PRKACA;NFKB1
		COL1A1;CD4
		MSN;NFKB1
		TGFB1;CD4
		MYB;BDNF
		ITGAE;TNF
		TCF7L2;CD4
		IFNG;E2F1
		ATM;TNF
		MAP2K7;NFKB1
		KSR2;NFKB1
		MYB;NFKB1
		POU5F1;MAPK3
		IL2;BID
		PRKACA;HSPA1A
		HRAS;PAK1
		IL2;HDAC1
		IRAK1;NFKB1
		MSN;CD4
		CTNNB1;MAP3K7
		BRCA1;PRKAB1
		PPP2R1A;TNF
		PRKCA;CDC42
		TGFB1;IL18
		MAPK8;EDN1
		IL2;MMP9
		SOCS1;NFKB1
		CTNNB1;APAF1
		MAPK1;CSNK2A1
		HIF1A;PRKAB1
		MMP2;PRKCZ
		FLNA;PAK1
		NFKB2;PAK1
		ESR1;HSPA1A
		CREB3L2;TNF
		MAP2K1;NFKB1
		CTNNB1;SGK1
		MMP2;WEE1
		GLI1;PAK1
		MAP2K1;MAPK3
		PCNA;MAPK3
		SRC;MAPK3
		CDKN2C;TNF
		WWTR1;MAPK3
		CYLD;NFKB1
		ITK;MAPK3
		AKT1;GRB2
		HIF1A;CASP3
		RAC1;CASP3
		MAX;TNF
		DDB2;MAPK3
		TP53;TNFRSF1B
		IFNG;ADIPOQ
		ITK;TNF
		RHOA;GRB2
		RASA1;MAPK3
		CTNNB1;F2R
		AXIN1;NFKB1
		LAMA1;CD4
		MAX;CD4
		HNF1A;CD4
		RAC1;CSF1
		IL2;INS
		IL7R;CD4
		KRAS;NFKB1
		MAPK8;F2
		MAPKAPK3;MAPK3
		BCL2;GJA1
		FCGR2B;PAK1
		AKT1;ARAF
		JUN;CSNK2A1
		IL2;EDN1
		CDH1;PRKAB1
		ACSL6;TNF
		MMP2;TP73
		MAP2K7;MAPK3
		PLCG1;MAPK3
		PTPN1;CD4
		PRKCH;CD4
		IFNG;ARAF
		BCL2;MAPK3
		MAPK1;F2
		JUN;CD4
		HIF1A;CD4
		NOTCH2;MAPK3
		KRAS;PAK1
		FAS;NFKB1
		JUN;CDC42
		AKT1;VEGFA
		TGFA;CD4
		JUN;CXCL12
		MYC;XIAP
		IFNG;CDC42
		MAPK8;TH
		CSF3R;NFKB1
		IFNG;CD40
		CREB3L1;PAK1
		NFATC2;IL6
		NFATC2;CD4
		BRCA1;NFKB1
		CDH1;CD4
		RAC1;E2F1
		CTNNB1;TRAF6
		EP300;GJA1
		STAT6;MAPK3
		MAPK1;TNFRSF1B
		PGR;GJA1
		CDH1;MAPK3
		CHUK;TP73
		PRKACA;CDC42
		PLCG1;PAK1
		PRKAA2;NFKB1
		CRLF2;CD4
		RAC1;ARAF
		PPARG;PAK1
		TEK;NFKB1
		TIAM1;MAPK3
		PPARG;CASP3
		RAF1;CD4
		TP53;VCAM1
		RPS6KA2;NFKB1
		NFATC2;IL10
		GNA11;PAK1
		MAPK8;YES1
		IKBKB;MAPK3
		SMAD3;MAPK3
		CHUK;IL4
		FLNA;NFKB1
		CDKN2A;PAK1
		CTNNB1;ATF4
		BCL2;TP73
		CTNNB1;IL6
		IFNG;CSF2
		CREBBP;PAK1
		TP53;PTK2B
		PRKDC;MAPK3
		AKT1;PYCARD
		PRKD1;CD4
		MAPK8;NPPA
		PRKCH;NFKB1
		CYLD;PAK1
		EPHB1;TNF
		COL3A1;TNF
		CTNNB1;NFKB1
		CREB3L1;TNF
		IFNG;TNF
		BTK;TNF
		CDKN1A;CD4
		CCND3;PAK1
		IFNG;CD4
		PDGFRA;NFKB1
		ESR1;CRK
		AKT1;IL18
		PRKCG;CD4
		MET;NFKB1
		PIK3CA;MAPK3
		PGR;IL4
		PPP2R1B;MAPK3
		NGEF;PAK1
		TGFB1;CDK1
		EPHA6;TNF
		CCND1;PAK1
		EPHA3;CD4
		PPARG;NFKB1
		IL2;FGF2
		MAPK8;MAPK3
		GH1;PAK1
		RAC1;ZYX
		PRKACA;CSF1
		ACSL3;TNF
		MAPK8;WASL
		MYC;TNFRSF1B
		PTPN1;NFKB1
		MAPK8;LBP
		PLCG1;IL4
		RAC1;ARF6
		RHOA;MAP3K7
		RHOA;CDK1
		CTNNB1;IL4
		HIF1A;SGK1
		TP53;PAK1
		PRKCA;PRKAB1
		CBLB;CD4
		MYB;TNF
		RHOA;F2
		MYD88;NFKB1
		FYN;CD4
		PLCG1;GJA1
		NTRK1;TNF
		MPL;TNF
		RB1;MAPK3
		MAPK8;KAT2B
		AKT1;CDK2
		HIF1A;NFKB1
		ARHGEF12;MAPK3
		IL2;IGF1
		AKT1;IL8
		CCND3;MAPK3
		PRF1;CD4
		EGFR;IL8
		IL1B;TP73
		CREBBP;MAPK3
		AKT1;ZYX
		RB1;IL4
		COL1A1;MAPK3
		MAPK8;NFKB1
		BMPR1A;MAPK3
		CTNNB1;TH
		JUN;PLK1
		TSC2;NFKB1
		NFATC2;NPPA
		TGFB1;EPO
		APC;TNF
		MAPK1;GNAO1
		SMAD3;CD4
		PDGFRA;MAPK3
		MAPK8;ITCH
		IGF1R;PAK1
		PRKACA;KAT2B
		FAS;TNF
		RHOA;IGF1
		STAT5B;PAK1
		MAPK1;ADIPOQ
		SKP2;PAK1
		PPP2R1A;PAK1
		CCNE1;PAK1
		TGFA;PAK1
		CCND2;NFKB1
		HNF1A;MAPK3
		MAPK1;PLK1
		BRAF;PAK1
		EGFR;FGF2
		SMAD7;CD4
		AKT1;CD40
		MAP2K7;TNF
		MYC;NFKB1
		SMAD2;TNF
		LIFR;TNF
		PRKACA;EDN1
		IL2;NOS3
		IL1B;CDC42
		CRLF2;MAPK3
		EZR;NFKB1
		TGFB1;CDC42
		TCF7L2;NFKB1
		RAC1;EDN1
		PRKACA;NPPA
		IFNG;MAPK3
		FLNB;PAK1
		PRKACA;HGF
		MDM2;NFKB1
		MAP3K6;MAPK3
		PLCG2;CD4
		NTRK1;PAK1
		IL2;NFKB1
		PRKCA;CD40
		RAC1;NOS3
		MAP3K1;MAPK3
		RAC1;TNF
		IFNG;PPARA
		RAC1;TNFRSF1B
		PRKCH;TNF
		RAC1;GNAO1
		RALGDS;PAK1
		PTPRJ;NFKB1
		MAPK8;APAF1
		ATR;MAPK3
		CACNA1H;MAPK3
		MYH1;MAPK3
		GSN;NFKB1
		CTNNB1;TNF
		IFNG;LIF
		MTCP1;MAPK3
		MAPK14;PAK1
		IFNG;NFKB1
		BMPR1A;TNF
		FGFR4;PAK1
		TGFB1;RIPK2
		RAC1;CRK
		HIF1A;TNF
		ARNT;NFKB1
		BTK;MAPK3
		PRKCA;TNF
		PLA2G2A;NFKB1
		PTCH1;NFKB1
		AXIN2;TNF
		SMAD4;CD4
		IL1B;IL4
		PDGFB;TNF
		CTNNB1;LIF
		IFNG;ACTN1
		MAPK8;ARAF
		MDM2;GJA1
		MYC;ARF6
		MMP2;INS
		MMP2;CD40
		MAP3K2;NFKB1
		IL2;ZYX
		PTEN;PAK1
		MYC;PPARA
		STAT6;TNF
		AKT1;E2F1
		IL2RG;MAPK3
		NFKBIE;TNF
		ELK4;CD4
		AKT1;ARF6
		IL2;CSNK2A1
		RHOA;WEE1
		EGFR;SGK1
		MYC;NPR2
		MAPK8;ADIPOQ
		MPL;MAPK3
		IL2;PIK3CG
		BRCA1;MAPK3
		EPHA7;MAPK3
		EGFR;IGF1
		RAC1;ATF4
		MYH2;MAPK3
		MYC;CD40
		TGFB1;PLK1
		EPHA3;MAPK3
		PRKCA;SGK1
		MAP3K1;NFKB1
		ESR1;CD4
		COL5A1;TNF
		HIF1A;CDC42
		TGFB1;PRKCZ
		ESR1;CSNK2A1
		BMPR1B;MAPK3
		AKT1;BMP7
		RAC1;IL6
		ERC1;PAK1
		CYFIP1;NFKB1
		TP53;IL8
		JUN;PRKAB1
		MAPK8;BID
		TSC2;PAK1
		BUB1B;TNF
		IFNG;VEGFA
		TP53;ZYX
		CTNNB1;BDNF
		TFRC;NFKB1
		TP53;FGF2
		ESR1;HDAC1
		TGFB1;NFKB1
		MET;IL4
		PRKACA;PYCARD
		RHOA;RIPK2
		FCGR2B;MAPK3
		IL2;NPPA
		EGFR;MAPK3
		PRKCG;MAPK3
		JAK3;PAK1
		PRL;TNF
		CHEK2;CD4
		TNFAIP3;NFKB1
		TCF3;TNF
		MAP2K2;NFKB1
		WAS;MAPK3
		IL2;PTGS2
		MECOM;PAK1
		AKT1;MMP9
		IFNG;CDK1
		AKT1;F2R
		DDB2;TNF
		IL2;TH
		BCL10;NFKB1
		NGEF;NFKB1
		IFNG;BID
		PRKCH;MAPK3
		ESR1;CDK1
		RAC1;F2
		KRAS;TNF
		PTPRC;NFKB1
		NRAS;TNF
		AKT1;LIF
		PRKACA;CDK2
		FGFR3;TNF
		MAP2K7;PAK1
		MAPK8;LYN
		STAT3;MAPK3
		CDK6;NFKB1
		CD79B;PAK1
		GRIN2A;NFKB1
		IRF1;NFKB1
		RAC1;HGF
		CASP10;TNF
		BAX;TNF
		PPARG;GJA1
		PTEN;TP73
		CSF1R;CD4
		RALGDS;NFKB1
		SRC;PAK1
		RAD21;TNF
		DAXX;MAPK3
		MAPK1;PAK1
		CTNNB1;CDC42
		CTNNB1;KAT2B
		EP300;NFKB1
		MYC;CASP3
		MAPK1;PIK3CG
		NFATC2;GNAO1
		MAP2K1;PAK1
		IFNG;PIK3CG
		PRKACA;IL8
		FYN;NFKB1
		IL2;IL10
		RAC1;HSPA1A
		ATM;NFKB1
		PPP2R1B;PAK1
		PPP2R1B;TNF
		EGFR;IL6
		CDK4;MAPK3
		PTPN1;MAPK3
		ACVR1;PAK1
		IL2;CDK1
		RAC1;WEE1
		FOXO1;PAK1
		RHOA;CSNK2A1
		FGFR1;NFKB1
		TGFBR2;IL4
		PDGFB;MAPK3
		FGFR4;MAPK3
		BAX;PAK1
		BUB1;NFKB1
		TGFB1;GNAO1
		RAC1;BID
		IFNG;FGF2
		EPHB2;PAK1
		RAC1;NPY
		IL2RG;PAK1
		MLLT4;TNF
		CTNNB1;PPARA
		PPARG;IL4
		MYC;INS
		MDM2;PAK1
		RAF1;PRKAB1
		ERBB2;TNF
		IL2;XIAP
		WAS;PAK1
		PDGFRA;TNF
		MAP2K1;TNF
		ACVR1;MAPK3
		MYC;FGF2
		FYN;PAK1
		IFNG;LYN
		PIK3CA;NFKB1
		IL2;CDC42
		IL2;F2
		PPM1D;NFKB1
		PTPRJ;MAPK3
		MAP3K1;PAK1
		CBLC;PAK1
		STK11;NFKB1
		FLT4;MAPK3
		ERC1;MAPK3
		GLI1;CD4
		RAC1;LYN
		KSR2;TNF
		ESR1;PLK1
		CCNE1;NFKB1
		MTOR;CD4
		BIRC3;MAPK3
		TGFB1;PRKAB1
		NRG1;NFKB1
		CARD11;NFKB1
		PPARG;CD4
		IL1B;TNF
		JUN;TP73
		AKT1;NPR2
		AKT1;PTGS2
		RHOA;NPPA
		MAPK1;CSF1
		KDR;PAK1
		IRAK1;TNF
		NFATC2;SGK1
		CDK4;GJA1
		CCND2;TNF
		HIF1A;TP73
		KLF4;CD4
		CHUK;CD4
		TNFAIP3;TNF
		MYC;IGF1
		ESR1;PRKAB1
		SYK;NFKB1
		CD79A;NFKB1
		TP53;ITGB1
		CACNA1D;MAPK3
		RHOA;E2F1
		REL;PAK1
		PRKACA;CD40
		NFATC2;MAPK3
		PRKACA;NPR2
		MAP3K2;MAPK3
		ESR1;TNF
		MTOR;PAK1
		DDIT3;NFKB1
		IL2;LYN
		PRKACA;PIK3CG
		MAPK8;BMP7
		AKT1;BDNF
		GRM1;NFKB1
		PPARG;TNF
		CTNNB1;XIAP
		CTNNB1;LYN
		CDKN1A;PAK1
		MAPK8;FGF2
		PCNA;CD4
		PDGFRB;CD4
		FOXO1;CD4
		PRKACA;TP73
		MAPK1;SGK1
		MAP3K6;PAK1
		ESR1;LYN
		CASP10;NFKB1
		STAT3;NFKB1
		CTNNB1;ADIPOQ
		ESR1;MAPK3
		RHOA;CRK
		CARD11;PAK1
		NRG1;PAK1
		TP53;GJA1
		TP53;ARAF
		GNAS;CD4
		TGFB1;ATF4
		PCNA;TP73
		PRKD1;MAPK3
		CHEK2;PAK1
		LCK;MAPK3
		PRL;GJA1
		RHOA;BDNF
		NOTCH1;TNF
		PLCG1;CD4
		RAC1;PTK2B
		GLI1;TNF
		ABL1;MAPK3
		IL2;TP73
		IFNG;YES1
		TGFB1;HGF
		MYC;CDK1
		RASGRF2;PAK1
		RHOA;PRKCZ
		IL2;PLK1
		CCND1;TNF
		PLCG2;TNF
		LEF1;TNF
		PRKAR1A;PAK1
		GLI3;PAK1
		LHCGR;MAPK3
		AKT1;NFKB1
		TGFB1;NPY
		NOTCH1;IL4
		IFNG;IL6
		TGFB1;MMP9
		HIF1A;GJA1
		MAPK1;CDK2
		HSP90AB1;NFKB1
		IRS4;NFKB1
		NFATC2;PRKCZ
		RAC1;F2R
		MMP2;GJA1
		PPARG;FGF2
		ARHGEF12;PAK1
		CREB1;MAPK3
		FOXO1;GJA1
		ESR1;MAP3K7
		RHOA;PTK2B
		RHOA;ITCH
		NFATC2;PTK2B
		BCL6;MAPK3
		ITGAE;PAK1
		NCOR1;CD4
		MET;CD4
		MECOM;MAPK3
		PRKDC;NFKB1
		CTNNB1;CDK1
		LAMA1;MAPK3
		CDK4;SGK1
		CTNNB1;CSNK2A1
		FLNC;TNF
		FLNB;MAPK3
		TBK1;TP73
		MAP3K6;NFKB1
		CAMKK2;PAK1
		ELK4;MAPK3
		TFRC;IL4
		GRIN2A;PAK1
		RAD21;NFKB1
		GRK6;NFKB1
		RAC1;CD4
		PTEN;IL4
		JAK1;MAPK3
		CCNE1;MAPK3
		EP300;MAPK3
		FGF4;PAK1
		MAPK8;TP73
		AKT2;PAK1
		GLI1;MAPK3
		ESR1;NOS3
		RHOA;NFKB1
		COL1A1;NFKB1
		IFNG;MMP9
		PTPN1;TNF
		RPS6KA3;TNF
		CTNNB1;PAK1
		BRCA1;TNF
		ARNT;CD4
		CCNE1;TNF
		AKT1;CDC42
		CREB1;CD4
		IL2;YES1
		PPARG;IGF1
		FLT4;NFKB1
		TGFA;NFKB1
		MAPK1;CD40
		LAMA1;NFKB1
		TSHR;TNF
		PCNA;PAK1
		PLCG1;TP73
		TGFB1;IGF1
		KLF4;PAK1
		JUN;INS
		PRKCA;CXCL12
		LCK;PAK1
		CASP8;MAPK3
		NF2;MAPK3
		PDGFB;NFKB1
		ITK;CD4
		TBK1;MAPK3
		ITGAE;CD4
		PGR;PAK1
		TP53;PYCARD
		BMPR1B;NFKB1
		RAC1;ILK
		EGFR;INS
		ABL1;TNF
		KLF4;NFKB1
		ESR1;IL4
		CXCR4;CD4
		AKT1;CXCL12
		KLF4;TNF
		IL1B;GJA1
		CTSD;TNF
		ACVR1B;PAK1
		AKT1;PRKAB1
		MAPK8;NPR2
		EZR;PAK1
		MAPK8;CDK1
		PPARG;SGK1
		RHOA;F2R
		RALGDS;MAPK3
		MMP2;PAK1
		IL2;ACTN1
		IL6ST;PAK1
		ESR1;IFNA1
		IL7R;NFKB1
		HRAS;NFKB1
		MAPK1;LYN
		RALGDS;TNF
		RHOA;CASP3
		MAP2K4;MAPK3
		NFATC2;CD40
		NRG1;CD4
		IL2;GRB2
		FGFR1;MAPK3
		SOCS1;TNF
		AKT1;BID
		NOTCH1;MAPK3
		CBL;GJA1
		CCND1;GJA1
		EPHA8;CD4
		CRLF2;TNF
		MAPK8;PPARA
		CBLB;TNF
		PDGFRB;NFKB1
		IFNG;HGF
		MAPK1;TP73
		SMAD7;MAPK3
		JUN;CASP3
		EGF;NFKB1
		NFATC2;PLK1
		JAK3;MAPK3
		NFATC2;HSPA1A
		EGFR;TP73
		KRAS;CD4
		MET;PAK1
		TP53;PRKAB1
		EPHA8;MAPK3
		RAC1;CDC42
		CDKN1B;NFKB1
		IL2;HSPA1A
		CDK4;PRKCZ
		MAPK8;CSF1
		IFNG;INS
		NFATC2;IL4
		MMP2;NFKB1
		GNA11;TP73
		MAPK8;XIAP
		MPL;PAK1
		TLR4;PAK1
		PTPN11;NFKB1
		ESR1;CASP3
		IFNG;ATF4
		NFATC2;CASP3
		PLAU;MAPK3
		CASP8;TNF
		MAPK1;ATF2
		AXIN1;PAK1
		FLT1;CD4
		TLR4;TNF
		RAC1;CD40
		CDKN2A;MAPK3
		CTNNB1;CD40
		AKT1;YES1
		MMP2;CD4
		MYC;CDK2
		RHOA;NPY
		CTNNB1;CXCL12
		AKT1;KAT2B
		PTCH1;TNF
		TP53;ATF4
		TGFA;TNF
		BCL6;TNF
		MAPK1;VEGFA
		CASP8;PAK1
		RAC1;WASL
		BCL2;GNAO1
		APC;NFKB1
		IFNG;PRKAB1
		ESR1;ILK
		IL2;F2R
		ESR1;CSF1
		AKT1;ITCH
		ESR1;VCAM1
		RB1;PAK1
		NCOA1;NFKB1
		PTPN11;CD4
		NRAS;PAK1
		IFNG;PRKCZ
		TGFB1;CSNK2A1
		PRKD1;NFKB1
		CTNNB1;ILK
		ESR1;INS
		PTPRB;MAPK3
		MYC;PRKCZ
		BCL2;IGF1
		ESR1;IL10
		MYH9;PAK1
		BRAF;NFKB1
		NGEF;CD4
		LCK;TNF
		FGFR1;GJA1
		FOXO4;NFKB1
		TGFB1;LIF
		FGFR2;PAK1
		FOXO4;PAK1
		INSRR;PAK1
		RHOA;ACTN1
		NCOR1;NFKB1
		STAT6;NFKB1
		ZFHX3;TNF
		CBLC;CD4
		PRKACA;CCL2
		FCGR2B;NFKB1
		GNAQ;TNF
		PRKCH;PAK1
		FN1;NFKB1
		MET;TNF
		ESR1;PTK2B
		CTNNB1;NPR2
		CDKN2A;NFKB1
		ESR1;EDN1
		GRK6;MAPK3
		AKT1;HDAC1
		CDK6;MAPK3
		IL2;HGF
		RHOA;MMP9
		RHOA;GJA1
		DDIT3;CD4
		MAP3K13;NFKB1
		ESR1;ITGB1
		TGFB1;TRAF6
		PKN1;TNF
		MAPK8;ACTN1
		CDK4;CD4
		EGFR;PLK1
		PKN1;NFKB1
		IFNG;TRAF6
		TP53;SGK1
		ESR1;PPARA
		MYC;LYN
		CTNNB1;MAPK3
		RHOA;TNF
		AKT1;CD4
		FLNA;TNF
		MYC;CSF2
		CCND2;PAK1
		NFATC2;CDC42
		IL2;E2F1
		TGFB1;INS
		MSN;PAK1
		AKT1;TH
		MAPK8;VCAM1
		KIT;NFKB1
		TGFBR2;PAK1
		AKT1;INS
		NFATC2;CSF1
		IL21R;MAPK3
		MYH1;PAK1
		YWHAE;NFKB1
		CTNNB1;VEGFA
		PRKCA;CD4
		CTNNB1;FGF2
		RAC1;ITGB1
		JAK1;CD4
		CSF3R;CD4
		PDGFRB;PAK1
		BCL2;CSNK2A1
		MYB;CD4
		MITF;NFKB1
		IFNG;F2R
		MAPK1;PTK2B
		NFATC2;CSF2
		FGFR2;MAPK3
		CACNA1F;MAPK3
		THBS3;MAPK3
		KDR;TNF
		PCNA;NFKB1
		PKN1;CD4
		JUN;TNFRSF1B
		CDH1;TNF
		MAPK8;ATF2
		HRAS;CD4
		MAPK8;PIK3CG
		EPHB1;CD4
		BCL10;MAPK3
		SKP2;TNF
		MAPK8;PYCARD
		CHEK2;MAPK3
		MAPK11;TNF
		RAF1;IL4
		MAPKAPK3;PAK1
		RAC1;CDK1
		JUN;VEGFA
		SOCS1;CD4
		EPHA3;NFKB1
		TGFBR2;NFKB1
		RHOA;APAF1
		ABL1;NFKB1
		CTNNB1;ACTN1
		BCL2;SGK1
		HSP90AA1;CD4
		RPS6KA3;MAPK3
		CSF1R;NFKB1
		MAP3K13;PAK1
		AKT1;ADIPOQ
		CDKN2A;TNF
		MAPK9;PAK1
		ESR1;PAK1
		MYC;SGK1
		IL2;VEGFA
		IL2;IL18
		KIT;TNF
		MLLT4;NFKB1
		KDR;NFKB1
		MAPK8;NOS3
		AKT1;HGF
		DDB2;NFKB1
		PIK3CA;PAK1
		MAPKAPK3;NFKB1
		TGFBR2;TNF
		TP53;IL4
		IFNG;BMP7
		MYC;ILK
		PRKACA;F2
		RAC1;NPR2
		AKT1;HSPA1A
		CDH1;PAK1
		TGFB1;CSF2
		ESR1;XIAP
		RHOA;PTGS2
		COL11A1;MAPK3
		NFKB2;TNF
		PDGFB;CD4
		IL2;BDNF
		ERBB2;PAK1
		CTNNB1;HDAC1
		CTNNB1;MMP9
		TP53;EPO
		CBL;CD4
		AKT1;NPY
		STAT5B;NFKB1
		BTK;CD4
		COL4A6;MAPK3
		MDM4;PAK1
		EGF;CD4
		RAC1;HDAC1
		CTNNB1;CRK
		IFNG;ITGB1
		EGF;MAPK3
		NFATC2;CXCL12
		NOTCH2;PAK1
		STAG2;PAK1
		EPHA8;PAK1
		MYLK2;NFKB1
		NFATC2;ADIPOQ
		IFNG;APAF1
		CDH1;IL4
		NTRK1;CD4
		ESR1;LIF
		GNAQ;CD4
		NCOA1;CD4
		PLAU;TNF
		TGFB1;ATF2
		AKT1;CSF1
		PTPRJ;PAK1
		CYFIP1;MAPK3
		PIK3CA;CD4
		IL2;CXCL12
		RHOA;CSF1
		MAPK1;XIAP
		LAMA1;TNF
		SMAD4;MAPK3
		CXCR4;TP73
		SMAD2;PAK1
		TP53;NPY
		IL1B;PRKAB1
		RHOA;IL8
		FCGR2B;TNF
		AKT1;NOS3
		HRAS;IL4
		NOTCH1;PRKAB1
		TLR2;CD4
		FGFR1;IL4
		DCC;TNF
		BRAF;MAPK3
		IRS4;PAK1
		CTNNB1;ZYX
		PLCG2;MAPK3
		FGFR1;PAK1
		TGFB1;CXCL12
		MAPK1;ILK
		PRL;PAK1
		ERBB2;MAPK3
		CCND1;IL4
		CDKN1A;GJA1
		THRA;TNF
		BAX;CD4
		CTNNB1;WASL
		PRKCA;TP73
		TP53;IFNA1
		TGFB1;LBP
		EP300;CD4
		TP53;PIK3CG
		IL2;MAP3K7
		PLD2;MAPK3
		IFNG;LBP
		RAC1;ACTN1
		PDGFRB;TNF
		CBL;TNF
		BRAF;CD4
		BAX;TP73
		FYN;MAPK3
		STK11;PAK1
		FGFR1;TNF
		IL2;CD40
		SMAD2;NFKB1
		NF2;PAK1
		CD79B;TNF
		PTPRJ;CD4
		JUN;GNAO1
		FGF3;PAK1
		CREB3L1;MAPK3
		CARD11;CD4
		SMAD3;PAK1
		CTNNB1;HSPA1A
		RAC1;GRB2
		EP300;TP73
		DOCK2;CD4
		TLR2;TNF
		PRKACA;SGK1
		MPL;NFKB1
		MAPK1;IL10
		ERBB3;TNF
		ESR1;YES1
		BCL2;HGF
		AKT1;CSNK2A1
		PRKACA;CXCL12
		IL2;IL8
		AKT1;CRK
		IFNG;TNFRSF1B
		DAXX;TNF
		IL2;TNF
		LCK;CD4
		GSN;IL4
		TGFB1;CCL2
		KLF4;MAPK3
		YWHAE;MAPK3
		IL2RG;TNF
		RAF1;NFKB1
		MALT1;TNF
		EPHB1;NFKB1
		MALT1;PAK1
		TGFB1;PYCARD
		PLAU;CD4
		CDK4;IL8
		MAPK8;GJA1
		IL2;CASP3
		BCL2;TNFRSF1B
		PLAU;PAK1
		IL2;CD4
		ERBB4;CD4
		RAD21;PAK1
		BAX;MAPK3
		IFNG;IGF1
		IL2;PYCARD
		PRKCA;GJA1
		ESR1;LBP
		CBLB;PAK1
		CCND1;CD4
		JAK1;NFKB1
		RHOA;SGK1
		PIM1;PAK1
		IGF1R;CD4
		MYC;IL8
		PRKACA;VEGFA
		RHOA;IFNA1
		MTOR;GJA1
		BMPR1A;NFKB1
		TGFB1;E2F1
		IL2;CRK
		RHOA;IL10
		IFNG;CCL2
		TBK1;GJA1
		MSN;TNF
		TEK;TP73
		MAP3K1;TNF
		CHUK;NFKB1
		SYK;MAPK3
		TP53;ATF2
		FLNB;TNF
		TP53;GNAO1
		AKT2;CD4
		MAPK1;WEE1
		GNA11;MAPK3
		CCND3;TNF
		MYB;CASP3
		RHOA;BMP7
		CBLC;TNF
		MYC;HSPA1A
		PKN1;MAPK3
		EP300;IL4
		JAK1;PAK1
		ESR1;NFKB1
		PPARG;IL6
		ACSL6;MAPK3
		MAPK1;IGF1
		MMP2;GNAO1
		TSHR;PRKAB1
		KIT;PAK1
		GRK6;CD4
		CREBBP;CD4
		BCL2;IL8
		RHOA;PIK3CG
		FOXO4;TNF
		SOCS1;PAK1
		TGFB1;SGK1
		PRKACA;ATF2
		ERBB3;CD4
		INSRR;TNF
		GNA11;IL4
		PPP1R3A;TNF
		JAK3;TNF
		GH1;CD4
		ESR1;CDK2
		MDM2;MAPK3
		FGFR4;CD4
		BTK;GJA1
		SYK;TNF
		MAPK1;HGF
		CD79A;TNF
		RHOA;ATF2
		BCL6;PAK1
		BRCA1;IL4
		TLR9;MAPK3
		MAPK1;CD4
		RRAS2;MAPK3
		RAC1;GJA1
		CBLB;MAPK3
		RAC1;LIF
		NFATC2;CDK1
		TSC2;TNF
		MAPK8;ILK
		RHOA;XIAP
		CTNNB1;ATF2
		RHOA;PYCARD
		RHOA;MAPK3
		CTNNB1;IL8
		TGFB1;LYN
		SKP2;MAPK3
		PIK3R1;PAK1
		NCOA2;PAK1
		RASA1;PAK1
		ERC1;NFKB1
		CASP10;PAK1
		MYB;CD40
		TP53;TP73
		CTNNB1;GRB2
		JUN;NFKB1
		CDK4;TP73
		TGFB1;EDN1
		BCL2;CXCL12
		RHOA;EDN1
		CXCR4;GJA1
		IGF1R;MAPK3
		TSC1;NFKB1
		RHOA;TP73
		MYC;CDC42
		IL2;ITGB1
		RHOA;TRAF6
		IFNG;CSNK2A1
		MYC;HGF
		MAPK11;PAK1
		HSP90AA1;MAPK3
		MTOR;TNF
		MAP2K2;MAPK3
		MAP2K4;CD4
		NCOA1;MAPK3
		CRLF2;NFKB1
		IFNG;ZYX
		MYD88;PAK1
		EPHB2;MAPK3
		CTNNB1;BID
		TGFBR2;GJA1
		MAPK8;IL10
		PRKCA;IGF1
		TGFB1;PPARA
		NCOA3;PAK1
		RAC1;VCAM1
		IRS4;MAPK3
		TCF7L2;TNF
		PIK3R1;NFKB1
		FGFR2;TNF
		CDK4;PIK3CG
		FGF3;CD4
		GH1;TP73
		PRKCA;CASP3
		EPHA7;PAK1
		PRKACA;XIAP
		ARHGEF12;TNF
		MAPK8;LIF
		RHOA;ARAF
		CDKN1A;TNF
		TP53;IL10
		TP53;NOS3
		MAPK8;SGK1
		AKT1;XIAP
		AKT1;VCAM1
		GH1;MAPK3
		RHOA;HSPA1A
		TP53;IL6
		TGFB1;GRB2
		MAPK8;CD4
		PLD2;CD4
		CXCR4;MAPK3
		FOXO3;PAK1
		MAPK1;E2F1
		NRG2;MAPK3
		IL6ST;MAPK3
		ATR;TNF
		CXCR4;TNF
		IL1B;MAPK3
		PRKACA;IGF1
		RAC1;ADIPOQ
		GLI3;TNF
		CDK4;NFKB1
		IL2;CDK2
		MAPK8IP2;CD4
		PPARG;TP73
		CBL;PAK1
		RHOA;ITGB1
		VHL;CD4
		FGFR2;NFKB1
		RHOA;LYN
		AKT1;ACTN1
		RRAS2;NFKB1
		RAC1;MAP3K7
		NFATC2;CCL2
		RAC1;RIPK2
		ESR1;ATF2
		FOXO3;NFKB1
		NF1;TNF
		DDIT3;TNF
		IFNG;VCAM1
		ERBB4;PAK1
		HSP90AB1;MAPK3
		IL1B;CD4
		PRL;TP73
		ESR1;CCL2
		MDM4;NFKB1
		RHOA;ILK
		TGFB1;ARF6
		RAC1;IGF1
		BIRC3;PAK1
		RHOA;FGF2
		MAPK8;HDAC1
		CTNNB1;PRKAB1
		ITK;PAK1
		TP53;CXCL12
		RASGRF2;NFKB1
		PIM1;CD4
		FLT1;NFKB1
		RAC1;NPPA
		CTNNB1;EDN1
		NGEF;MAPK3
		CARD11;MAPK3
		MSN;MAPK3
		MYC;IL6
		NFATC2;TNFRSF1B
		EPHB2;TNF
		FOXO1;TP73
		HIF1A;IL10
		MAPK8;INS
		ITGAE;MAPK3
		BCL3;PAK1
		EGFR;PAK1
		MDM4;MAPK3
		IL2;TRAF6
		IL6ST;CD4
		CSF1R;MAPK3
		RAC1;MAPK3
		GSN;MAPK3
		IL1B;TNFRSF1B
		EGFR;CD40
		NCOA2;NFKB1
		RAC1;IFNA1
		BTK;PRKAB1
		AKT1;TNF
		MMP2;IGF1
		MITF;TNF
		NFATC2;FGF2
		RAC1;CSNK2A1
		TP53;APAF1
		NFKB2;MAPK3
		RPS6KA3;PAK1
		TLR4;MAPK3
		AKT1;CDK5
		PPARG;PRKCZ
		AKT1;WASL
		SOCS1;MAPK3
		RAC1;NFKB1
		BRCA1;TP73
		GNAS;PAK1
		JUN;IGF1
		MAP3K8;MAPK3
		ATM;PAK1
		TGFB1;ITCH
		COL1A1;TNF
		IL2;KAT2B
		SMAD4;IL4
		MAPK1;CCL2
		IL2;WASL
		TP53;PTGS2
		ESR1;HGF
		EGFR;TNF
		IL1B;IGF1
		IL21R;TNF
		CDK6;PAK1
		CTNNB1;PTGS2
		TP53;E2F1
		WWTR1;NFKB1
		TSC1;TNF
		ACSL5;MAPK3
		CSF3R;TNF
		CSF1R;PAK1
		MYLK2;PAK1
		IL2;NPY
		TP53;WASL
		IL2;WEE1
		PTEN;MAPK3
		MAPK8;ITGB1
		CTNNB1;IL10
		CTNNB1;CSF1
		ERBB2;NFKB1
		IL2;TNFRSF1B
		AKT1;IL10
		TCF7L2;MAPK3
		PRKACA;GJA1
		MAPK8;F2R
		SOX2;TNF
		ACSL5;TNF
		COL3A1;MAPK3
		CTNNB1;TNFRSF1B
		RHOA;CDK2
		MDM2;IL4
		RPS6KA2;PAK1
		CTNNB1;NPY
		ELK4;NFKB1
		CDK4;CASP3
		IFNG;TP73
		PGR;TP73
		PPARG;CSNK2A1
		GNA11;TNF
		PPARG;PLK1
		MAPK1;IL4
		MYC;VEGFA
		HSP90AB1;TNF
		AKT1;CCL2
		THRA;MAPK3
		MITF;IL4
		TGFB1;IL8
		SMAD3;TNF
		IL2;CCL2
		RHOA;IL4
		AKT1;SGK1
		TGFB1;CDK2
		MMP2;FGF2
		MMP2;HGF
		PGR;NFKB1
		GNAS;NFKB1
		JUN;HGF
		NOTCH2;TNF
		RHOA;NPR2
		RB1;NFKB1
		ACVR1B;NFKB1
		TLR2;PAK1
		COL2A1;MAPK3
		FLT1;TNF
		TP53;ITCH
		ARNT;PAK1
		CDKN2C;MAPK3
		BCL6;CD4
		COL5A1;MAPK3
		MYLK2;TNF
		CDKN1A;PRKAB1
		PRL;NFKB1
		CTNNB1;ITCH
		PRKACA;CSF2
		FGF4;NFKB1
		RHOA;INS
		ESR1;ATF4
		CDK4;WEE1
		TEK;IL4
		ERBB3;MAPK3
		CBLB;NFKB1
		ABL1;PAK1
		MALT1;MAPK3
		RAC1;TH
		SRC;NFKB1
		NOTCH1;GJA1
		PPARG;PIK3CG
		TIAM1;TNF
		RAC1;CDK2
		TIAM1;CD4
		FGF3;TNF
		RAC1;VEGFA
		ESR1;ADIPOQ
		NTRK1;MAPK3
		NFATC2;CDK2
		ESR1;SGK1
		CREB3L2;MAPK3
		AKT1;PIK3CG
		MYC;E2F1
		NFATC2;TP73
		IL2;GNAO1
		VHL;TNF
		TBK1;IL4
		ESR1;ITCH
		CTTN;PAK1
		TFRC;CD4
		FLT1;MAPK3
		TGFB1;TNF
		JAK2;MAPK3
		TP53;WEE1
		PTPRJ;TNF
		MAP3K2;PAK1
		MTOR;IL4
		PRKAA2;PAK1
		MAPKAPK3;CD4
		TGFB1;F2R
		IFNG;PTGS2
		MMP2;MAPK3
		TGFB1;IFNA1
		AKT1;NPPA
		TEK;PRKAB1
		FN1;MAPK3
		TCF7L2;PAK1
		HSP90AA1;TNF
		MAP3K1;CD4
		RHOA;PPARA
		CBL;MAPK3
		PLA2G2A;MAPK3
		GSN;PAK1
		MECOM;NFKB1
		GNAS;MAPK3
		RAC1;PRKAB1
		STAT3;CD4
		NFATC2;ILK
		CBL;TP73
		TLN1;MAPK3
		MAPK1;CDK1
		SMAD4;PAK1
		IL7R;MAPK3
		IL1B;CD40
		TGFBR2;MAPK3
		TP53;CSF2
		FES;CD4
		STAT5B;CD4
		LEF1;CD4
		CYLD;TNF
		IRS4;CD4
		CDKN1B;CD4
		PPARG;IL8
		MAPK8IP2;MAPK3
		TP53;ILK
		AKT2;TNF
		CCND2;MAPK3
		TP53;BID
		MMP2;IL6
		IL2;PPARA
		MYH2;PAK1
		GNA11;NFKB1
		RAC1;ITCH
		MYC;ATF2
		BUB1;PAK1
		FLT4;TNF
		HNF1A;NFKB1
		TGFB1;BDNF
		MAP3K8;PAK1
		MYC;CXCL12
		TIAM1;NFKB1
		ESR1;IGF1
		BRCA1;PAK1
		BMPR1B;PAK1
		THRA;NFKB1
		RHOA;PAK1
		NF1;NFKB1
		PRKACA;ADIPOQ
		TGFB1;ZYX
		NFKB2;NFKB1
		PLCG2;PAK1
		IGFBP3;TNF
		TCF3;PAK1
		CDKN1A;NFKB1
		TGFB1;PTGS2
		PRKACA;E2F1
		AXIN1;TNF
		PTEN;GJA1
		IL1B;CXCL12
		JUN;TNF
		TEK;PAK1
		NCOA1;PAK1
		GH1;GJA1
		CREBBP;NFKB1
		MAPK8;TNFRSF1B
		CTSD;PAK1
		PRKACA;CD4
		EPHA7;TNF
		TP53;IL18
		MYH2;NFKB1
		IL2;CSF1
		BCL2;CD40
		MYB;PAK1
		BCL2;IL6
		IL2;IL6
		SMAD7;PAK1
		CDK4;INS
		JAK2;NFKB1
		BCL2;FGF2
		NFATC2;GJA1
		HRAS;GJA1
		TGFB1;ILK
		TLN1;CD4
		CDKN2C;PAK1
		NRG2;NFKB1
		TLR9;NFKB1
		PRKD1;TNF
		APC2;PAK1
		PRKACA;ARF6
		EP300;TNF
		DLG3;NFKB1
		MAPK1;PRKAB1
		MAPKAPK3;TNF
		TBK1;TNF
		CTNNB1;PLK1
		MAP3K13;CD4
		EZR;MAPK3
		CYLD;MAPK3
		RAC1;FGF2
		STAT3;PRKAB1
		ACVR1;TNF
		CREB3L1;NFKB1
		CD79A;PAK1
		MAPK8;IL8
		EGFR;PIK3CG
		NFATC2;E2F1
		TGFB1;IL10
		EGFR;HGF
		PTPRC;MAPK3
		EPHA3;TNF
		COL2A1;NFKB1
		PRL;PRKAB1
		CCND1;NFKB1
		REL;NFKB1
		MET;TP73
		EGFR;PRKAB1
		AKT1;MAP3K7
		AKT1;ITGB1
		MMP2;PLK1
		KSR2;PAK1
		BUB1;MAPK3
		MYC;PLK1
		IFNG;CASP3
		STAG2;TNF
		RASA1;NFKB1
		PRKACA;PAK1
		IL2;GJA1
		JUN;PRKCZ
		PPARG;INS
		RAC1;CCL2
		FGFR3;MAPK3
		FGFR4;TNF
		CREB1;NFKB1
		IFNG;MAP3K7
		CCND3;NFKB1
		NCOR1;PAK1
		MTOR;MAPK3
		FGFR2;CD4
		PRKACA;FGF2
		TCF3;MAPK3
		ESR1;CXCL12
		PRF1;TNF
		MYC;NPPA
		EPHB1;MAPK3
		JUN;ATF2
		MECOM;TNF
		FGFR3;CD4
		IFNG;WEE1
		MMP2;IL4
		STK11;MAPK3
		MYC;PIK3CG
		RAC1;CDK5
		TGFB1;ADIPOQ
		ESR1;BDNF
		CACNA2D1;MAPK3
		CDK4;PAK1
		FYN;TNF
		JUN;FGF2
		CTNNB1;NPPA
		MAP3K8;NFKB1
		CHUK;PAK1
		ELK4;PAK1
		TSHR;NFKB1
		BCL2;PLK1
		PTPN1;PAK1
		IFNG;HSPA1A
		EPHB6;PAK1
		MAPK8;TNF
		TGFB1;PIK3CG
		JUN;MAPK3
		MYC;IL10
		GLI1;NFKB1
		IL2;SGK1
		IRF1;MAPK3
		MAPK8;GRB2
		IFNG;CSF1
		IL2;ITCH
		MAPK9;NFKB1
		ESR1;BID
		CDK4;CXCL12
		WAS;CD4
		AKT1;TNFRSF1B
		EPHB2;CD4
		MMP2;CSNK2A1
		CTNNB1;PTK2B
		IFNG;CDK5
		TGFB1;ITGB1
		MAPK1;IL6
		ERBB4;MAPK3
		ACSL5;NFKB1
		IL1B;PAK1
		PRKCG;TNF
		CTNNB1;GNAO1
		TP53;CRK
		TP53;HGF
		CBLC;NFKB1
		NRAS;CD4
		ESR1;RIPK2
		TFRC;TNF
		CTNNB1;GJA1
		STAG2;NFKB1
		INSRR;CD4
		RAC1;PRKCZ
		CREB3L2;NFKB1
		SRC;CD4
		RHOA;LIF
		IFNG;GRB2
		RB1;TP73
		TLR4;CD4
		TP53;LYN
		COL2A1;TNF
		MC1R;MAPK3
		STAT5B;MAPK3
		IFNG;CXCL12
		MYC;EDN1
		EZR;TNF
		RAC1;LBP
		PRKACA;MAPK3
		TBK1;NFKB1
		INHBE;IL4
		TGFB1;KAT2B
		IL2;PTK2B
		GNA11;CD4
		MYD88;CD4
		GNAQ;MAPK3
		CAMKK2;NFKB1
		IRAK1;MAPK3
		MAP2K2;PAK1
		CCND1;TP73
		CDK4;IL6
		SOX2;NFKB1
		IGFBP3;MAPK3
		RAC1;TP73
		MAPK8;PRKCZ
		RAF1;TNF
		TP53;TH
		ABL1;CD4
		CTNNB1;CDK2
		DCC;MAPK3
		FGF3;MAPK3
		IFNG;PAK1
		BIRC3;NFKB1
		MAPK8;E2F1
		PPARG;TNFRSF1B
		KRAS;MAPK3
		PPARG;CD40
		EPHA6;PAK1
		JUN;PAK1
		EPHB1;PAK1
		MTOR;NFKB1
		TGFBR2;TP73
		PLK2;MAPK3
		PTPN11;PAK1
		SMAD7;NFKB1
		RHOA;CDK5
		PRKACA;INS
		NFATC2;IGF1
		MAPK8;RIPK2
		MMP2;CDC42
		NF2;NFKB1
		TGFB1;NPR2
		DCC;PAK1
		INHBE;NFKB1
		NFATC2;EDN1
		STK11;GJA1
		INSRR;NFKB1
		MYC;CSNK2A1
		MAPK8;PTGS2
		MYB;PRKAB1
		IFNG;IL4
		NCOA2;CD4
		DOCK2;TNF
		TP53;CDC42
		TP53;LBP
		TGFB1;HSPA1A
		TGFB1;ACTN1
		NFATC2;PAK1
		NFATC2;NPY
		MAPK8;IGF1
		INHBE;TNF
		TGFB1;CRK
		RASGRF2;MAPK3
		AKT1;GJA1
		MAPK8;NPY
		IL1B;CASP3
		IL2;IL4
		BCL10;PAK1
		AKT1;WEE1
		PLCG1;TNF
		CTNNB1;PRKCZ
		AKT1;PAK1
		TLN1;NFKB1
		STAT5B;TNF
		PIK3CA;TNF
		BCL2;PRKCZ
		BMPR1A;PAK1
		RAC1;IL10
		RAC1;INS
		HIF1A;IL4
		IFNG;NPPA
		IGFBP3;NFKB1
		RHOA;CCL2
		RAC1;PYCARD
		MYB;GJA1
		CHUK;GJA1
		PRKCA;NFKB1
		TGFBR2;CD4
		PRKACA;IL10
		FAS;PAK1
		MET;MAPK3
		ESR1;TRAF6
		STK11;TNF
		RHOA;ARF6
		TGFB1;CD40
		MAPK8;ARF6
		JUN;PIK3CG
		CD79B;NFKB1
		GRK6;TNF
		MAP3K8;TNF
		CXCR4;PAK1
		MALT1;NFKB1
		MAPK1;GJA1
		NFATC2;PYCARD
		MYH11;MAPK3
		JAK2;CD4
		MITF;CD4
		MAPK1;NPR2
		NFKB2;CD4
		MDM4;CD4
		FGFR4;NFKB1
		FLT4;CD4
		MAPK8;PRKAB1
		FN1;PAK1
		RHOA;ZYX
		RASA1;TNF
		THRA;PAK1
		PPP2R1A;NFKB1
		DCC;CD4
		NFATC2;ATF2
		CTNNB1;IFNA1
		PPARG;HGF
		CDKN1B;TNF
		MYC;CCL2
		NCOA3;NFKB1
		MAPK14;MAPK3
		GH1;TNF
		MAPK14;NFKB1
		PTPN11;MAPK3
		MAPK1;NPY
		RAC1;IL4
		ATR;PAK1
		FLNC;MAPK3
		NFATC2;PIK3CG
		STAT3;IL4
		PPM1D;TNF
		IGFBP3;CD4
		MAP2K4;NFKB1
		TGFA;MAPK3
		MAPK11;NFKB1
		GH1;PRKAB1
		CTSD;NFKB1
		MMP2;TNF
		IFNG;CDK2
		PRKAA2;MAPK3
		AKT1;PPARA
		EGFR;CDC42
		MAPK8;CASP3
		RHOA;YES1
		TSC1;MAPK3
		ESR1;ARAF
		IRAK1;PAK1
		TBK1;CD4
		ATR;NFKB1
		NFKBIE;NFKB1
		MAPK1;CXCL12
		CDK4;PLK1
		BAX;IL4
		IL7R;TNF
		GNAS;TNF
		MAPK8;VEGFA
		IL21R;CD4
		TGFB1;TP73
		PLD2;TNF
		CD79B;CD4
		BMPR1B;TNF
		DOCK2;NFKB1
		IL6ST;NFKB1
		TBK1;PAK1
		MAP3K2;TNF
		AKT1;CDK1
		PTEN;PRKAB1
		ESR1;EPO
		CTTN;NFKB1
		PIK3R1;TNF
		MYC;ADIPOQ
		APC;PAK1
		GSN;TNF
		CAMKK2;MAPK3
		NCOA3;TNF
		AKT1;ATF2
		ATR;CD4
		MYB;MAPK3
		IL2;IFNA1
		CYFIP1;PAK1
		IFNG;CRK
		MAX;MAPK3
		PTEN;TNF
		MYB;VEGFA
		FLT1;PAK1
		RAC1;BMP7
		CXCR4;IL4
		TP53;CD4
		RAC1;BDNF
		MAPK8;IL6
		AKT1;ILK
		LATS2;MAPK3
		CTNNB1;EPO
		TGFB1;PAK1
		PGR;CD4
		MAP3K6;TNF
		NRG2;TNF
		NF2;TNF
		CD79A;MAPK3
		RRAS2;CD4
		BCL2;IL4
		ELK4;TNF
		IL1B;NFKB1
		CREBBP;TNF
		ESR1;CDC42
		ARNT;MAPK3
		CAMKK2;TNF
		ERBB4;TNF
		IFNG;PTK2B
		MET;GJA1
		INHBE;TP73
		TSC1;PAK1
		AKT1;GNAO1
		ESR1;F2R
		ESR1;PYCARD
		TGFB1;GJA1
		MYC;IL4
		JUN;WEE1
		BCL2;CD4
		IL2;PAK1
		CDKN1A;TP73
		SMAD7;TNF
		MYC;CD4
		BCL2;TNF
		MAPK1;CSF2
		ESR1;GNAO1
		APC;CD4
		RHOA;NOS3
		CDKN1A;IL4
		BCL2;PAK1
		TSHR;CD4
		MAP2K2;CD4
		ACSL3;MAPK3
		STAT3;TNF
		CTNNB1;YES1
		IL2;ARAF
		CHUK;PRKAB1
		BCL6;NFKB1
		ARNT;TNF
		RB1;PRKAB1
		STK11;TP73
		ESR1;F2
		REL;TNF
		ATM;MAPK3
		TGFB1;YES1
		MYB;IL4
		PDGFB;PAK1
		PRKACA;ILK
		MYC;PAK1
		JUN;GJA1
		IFNG;ARF6
		CDK4;IL4
		TP53;YES1
		NFATC2;KAT2B
		CTNNB1;CD4
		RPS6KA2;TNF
		MAPK8;CDC42
		IFNG;SGK1
		CXCR4;NFKB1
		MDM2;TNF
		IRS4;TNF
		MMP2;SGK1
		CTNNA2;PAK1
		MITF;GJA1
		RHOA;LBP
		DOCK2;PAK1
		RAC1;CSF2
		MAP2K4;PAK1
		DDIT3;MAPK3
		TGFB1;WASL
		JAK3;NFKB1
		FES;PAK1
		EGFR;CASP3
		TP53;ACTN1
		TGFB1;BMP7
		MAPK8;CCL2
		IFNG;WASL
		RHOA;HDAC1
		IRF1;CD4
		CDKN1A;MAPK3
		IGF1R;NFKB1
		GRIN2A;CD4
		FGF4;MAPK3
		EZR;CD4
		MAPK1;INS
		YWHAE;PAK1
		CTNNB1;IGF1
		IL2;CSF2
		ESR1;GRB2
		KIT;MAPK3
		NOTCH1;PAK1
		MAPK8;PLK1
		ABL2;CD4
		ESR1;PRKCZ
		MAP2K1;CD4
		MAD1L1;CD4
		TLN1;PAK1
		TP53;LIF
		STAT3;PAK1
		GRIN2A;MAPK3
		MAP3K13;MAPK3
		PRKACA;WEE1
		RHOA;VEGFA
		NFATC2;PPARA
		MYH1;NFKB1
		BCL2;PRKAB1
		PGR;MAPK3
		MTOR;PRKAB1
		PLD2;PAK1
		TP53;EDN1
		PPARG;CDC42
		MAPK9;CD4
		GH1;NFKB1
		CDKN2A;CD4
		IL2;PRKCZ
		JAK1;TNF
[truncated: 6,576 more rows]
